# Supplementary material for: Comparative transcriptomics reveals genes commonly induced by distinct stressors in Chlamydia
Source: Infect Immun. 2026 Feb 20;94(3):e00758-25. doi: 10.1128/iai.00758-25 (PMC12974147; doi:10.1128/iai.00758-25)
Supplement: Data set S1 — Supplemental data. [file iai.00758-25-s0001.xlsx]

## Sheet: Dataset S1
Dataset S1. Supplemental to Haines R, Wan D, Zhong G, Fan H. 2026. Comparative Transcriptomics Reveals Genes Commonly Induced by Distinct Stressors in Chlamydia. Infect Immun.
L2 locus tag	D locus tag	IFNγ		Trp Stv		Penicillin		Iron Stv		Heat shock		gene name	Description	cog-class
		log2FC	padj	log2FC	padj	log2FC	padj	log2FC	padj	log2FC	padj
CTL0001	CT_633	0.602487	0.13374	0.444726	0.709483	0.128396	0.352462	0.486192	0.667359	-0.0816397	0.26438	hemB	delta-aminolevulinic acid dehydratase	Coenzyme Transport/Metab
CTL0433	CT_181	-2.53463	7.56e-14	-5.20169	2.44e-80	-3.30267	1.56e-06	-5.03724	1.59e-15	0.804822	0.00544717	CTL0433	hypothetical protein	Function unknown
CTL0424	CT_171	4.22622	1.28e-27	4.97033	5.58e-60	0.430728	0.00473819	1.75897	4.9e-05	-1.3228	4.45733e-46	trpA	tryptophan synthase subunit alpha	AA/OligoPep Transport/Metab
CTL0250	CT_871	-1.04579	0.0120166	-2.62595	2.25e-46	-1.67585	7.37e-93	-3.01197	1.17e-58	0.0874981	0.215766	pmpG	outer membrane protein PmpG	Wall/Memb/Env Biogen
CTL0648	CT_392	-1.79395	0.000481401	-3.2592	2.62e-41	-3.89241	0.000397056	-3.91832	1.86e-28	0.808599	5.80508e-05	CTL0648	hypothetical protein	Function unknown
CTL0193	CT_821	-1.43685	2.98e-05	-2.77161	2.6e-39	-2.30564	5.38e-47	-3.53921	4.81e-83	-0.355891	0.00083316	sucC	succinyl-CoA ligase subunit beta	Energy Prod/Conv
CTL0082	CT_713	-1.24072	0.0067591	-2.48178	6.13e-39	-2.12385	4.22e-30	-3.14296	1.95e-47	1.01189	4.29634e-24	ompB	outer membrane protein B	Wall/Memb/Env Biogen
CTL0886	CT_622	-2.69229	2.7e-18	-3.80534	1.45e-35	-3.48931	1.99e-06	-4.03693	4.07e-31	0.663413	4.04202e-05	CTL0886	T3SS effector; putative cell surface protein	Type III Secretion
CTL0186	CT_814.1	-2.64225	2.61e-11	-5.00238	3.53e-34	-3.85287	0.00179723	-5.20339	8.38e-47	0.109106	0.848284	CTL0186	Putative membrane protein	Function unknown
CTL0703	CT_444	-2.69246	3.89e-08	-5.75565	2.66e-32	-3.93054	0.00243345	-7.21568	1.39e-77	0.622171	2.24807e-07	omcA	lipoprotein OmcA	Wall/Memb/Env Biogen
CTL0338	CT_082	-2.39244	9.44e-09	-4.22999	9.92e-30	-3.4415	0.000198338	-4.26054	1.73e-17	0.61881	0.00166927	CTL0338	Putative T3SS effector	Type III Secretion
CTL0256	CT_001	-1.1177	0.042703	-2.70673	2.5e-29	-1.12129	3.85e-27	-2.85024	5.23e-20	-0.558035	4.14833e-15	CTL0256	hypothetical protein	Function unknown
CTL0466	CT_214	-1.09213	0.001165	-1.96143	1.83e-27	-1.3164	3.51e-26	-2.02261	6.42e-10	0.226873	0.0176535	CTL0466	hypothetical protein	Function unknown
CTL0702	CT_443	-2.90689	1.52e-12	-4.08015	3.4e-24	-3.76189	0.00010825	-4.59664	1.86e-28	0.0969925	0.251423	omcB	outer membrane protein OmcB	Wall/Memb/Env Biogen
CTL0808	CT_546	-1.88532	1.14e-08	-3.16573	2.49e-23	-3.5506	1.41e-07	-3.56979	8.9e-19	0.604559	4.9524e-05	CTL0808	hypothetical protein	Function unknown
CTL0345	CT_090	-1.87566	1.1e-08	-2.06274	2.49e-23	-1.67234	1.5e-34	-2.33752	1.12e-14	-0.169466	0.00897066	lcrD	low calcium response protein D	Intracell Traff/Secret/Transport
CTL0255	CT_875	-2.44651	5.7e-16	-4.82167	3.68e-23	-3.68348	0.000135029	-5.66494	7.49e-32	0.273285	0.0321708	CTL0255	T3SS effector	Type III Secretion
CTL0336	CT_080	-2.97284	8.56e-17	-5.17043	6.46e-23	-3.53603	9.86e-05	-5.7456	1.03e-20	0.20146	0.238974	ltuB	late transcription unit B protein	Function unknown
CTL0185	CT_814	-2.25232	8.52e-10	-4.23646	2e-22	-3.4649	8.78e-05	-4.63655	4.26e-16	0.336657	0.125053	CTL0185	YtxH domain-containing protein	Gen Func Pred Only
CTL0602	CT_348	0.107704	0.811252	1.48757	3.14e-22	0.557196	8.6e-07	1.32335	7e-23	-0.328135	5.91183e-08	CTL0602	ABC-F family ATPase	Gen Func Pred Only
CTL0852	CT_589	-0.241026	0.76635	-2.33036	3.14e-22	-1.58597	5.36e-28	-2.78879	1.72e-29	0.52223	2.05736e-05	CTL0852	PP2C-like phosphatase	Signal Transduct
CTL0429	CT_177	-1.8105	2.29e-06	-3.10935	3.15e-21	-2.24469	4.12e-35	-3.30326	1.31e-26	-0.140188	0.34733	dsbG	DsbA family protein	Posttrans Mod/Turnover/Chap
CTL0248	CT_869	-2.55438	4.17e-12	-2.66038	4.39e-21	-1.99025	1.91e-40	-2.66153	1.02e-27	-0.18387	0.0116379	pmpE	outer membrane protein PmpE	Wall/Memb/Env Biogen
CTL0081	CT_712	-2.57478	1.51e-10	-3.70322	1.61e-20	-3.29062	7.91e-09	-4.1778	8.16e-19	0.260409	0.0450639	CTL0081	type III secretion system effector protein	Type III Secretion
CTL0853	CT_590	-0.720093	0.0386695	-2.1768	2.35e-20	-2.03101	3.89e-37	-2.82841	2.49e-19	0.372247	0.00018618	CTL0853	hypothetical protein	Function unknown
CTL0316	CT_060	-1.04359	0.128077	-2.77036	7.07e-20	-2.36886	1.14e-26	-2.81248	5.02e-17	0.667816	0.00034049	flhA	type III secretion system protein	Type III Secretion
CTL0670	CT_413	-2.50349	1.34e-12	-2.26159	7.07e-20	-2.0473	5.24e-91	-2.66011	4.33e-18	0.169338	0.0404326	pmpB	outer membrane protein PmpB	Wall/Memb/Env Biogen
CTL0052	CT_683	-1.60252	0.000172895	-2.74835	6.61e-19	-1.97696	3.57e-28	-2.33996	5.56e-32	0.296072	0.000933755	CTL0052	tetratricopeptide repeat protein	Gen Func Pred Only
CTL0346	CT_091	-1.1334	0.00216534	-1.47749	2.45e-18	-1.06672	9.48e-28	-1.46864	1.17e-24	-0.369435	0.000595139	sctU	type III secretion system protein	Type III Secretion
CTL0194	CT_822	-1.55036	9.2e-06	-2.62502	2.16e-17	-2.22977	1.94e-42	-3.15837	1.66e-20	-0.226406	0.0452757	sucD	succinyl-CoA ligase subunit alpha	Energy Prod/Conv
CTL0004	CT_636	0.244914	0.571425	1.28998	5.33e-16	0.346725	0.0238749	1.33265	5.77e-18	-0.539675	1.97151e-18	greA	transcription elongation factor GreA	Transcription
CTL0220	CT_848	-2.29352	5.17e-11	-1.7	6.71e-16	-2.3101	2.1e-20	-1.47024	4.38e-11	-0.839932	1.6225e-05	CTL0220	T3SS secreted protein	Type III Secretion
CTL0841	CT_578	-3.29496	1.29e-28	-5.36675	2.45e-15	-4.07481	0.00754245	-5.94072	5.46e-19	0.925526	2.48553e-09	copB	type III secretion system translocator CopB	Type III Secretion
CTL0100	CT_731	0.545648	0.126367	1.23008	3.25e-15	0.214561	0.00214792	1.40352	1.75e-06	0.447462	5.24176e-12	ribA	bifunctional 3,4-dihydroxy-2-butanone 4-phosphate synthase/GTP cyclohydrolase II	Coenzyme Transport/Metab
CTL0038	CT_669	-1.81365	3.28e-09	-2.30042	1.59e-14	-1.86211	1.13e-41	-2.39015	7.58e-10	0.127322	0.0723985	sctN	ATP synthase	Type III Secretion
CTL0302	CT_046	-2.87665	2.08e-22	-5.29074	1.87e-14	-4.14239	0.0209714	-6.51024	3.07e-30	-0.414264	0.0304392	hct2	histone-like protein 2	Transcription
CTL0887	CT_623	1.77747	8.12e-08	2.06473	1.93e-13	0.0346666	0.79342	1.72576	1.33e-11	-1.18254	4.81378e-63	CTL0887	outer membrane Proteins	Wall/Memb/Env Biogen
CTL0362	CT_107	1.44217	0.00148971	1.23464	3.04e-13	0.359036	0.0236991	1.08238	1.01e-13	-0.398102	9.53832e-05	CTL0362	A/G-specific adenine glycosylase	Replicat/Recomb/Repair
CTL0225	CT_852	-0.0994104	0.892195	1.95558	4.78e-13	0.162598	0.207059	1.74152	0.000267058	-0.949701	2.45779e-34	CTL0225	Neutral amino acid transporter	AA/OligoPep Transport/Metab
CTL0824	CT_561	-0.946615	0.0274601	-1.76323	6.09e-13	-0.978099	1.05e-30	-1.9783	1.54e-13	0.847599	6.89539e-25	sctL	type III secretion system protein	Type III Secretion
CTL0699	CT_440	0.357068	0.560344	1.558	6.09e-13	0.295895	0.0436258	0.825866	0.000322515	-0.90046	1.77383e-08	CTL0699	Inclusion membrane protein	Inc Memb Protein
CTL0037	CT_668	-1.4017	0.000189854	-1.79297	3.04e-12	-1.68553	5.18e-46	-2.12346	1.24e-13	0.352404	1.63903e-07	CTL0037	hypothetical protein	Function unknown
CTL0807	CT_545	-0.901257	0.100259	-1.26746	3.51e-12	-0.304492	2.83e-06	-0.843817	0.00672043	-0.719621	1.6248e-31	dnaE	DNA polymerase III subunit alpha	Replicat/Recomb/Repair
CTL0312	CT_056	-1.30974	0.000898761	-2.1875	3.53e-12	-1.65423	1.13e-31	-2.8601	1.94e-19	0.697835	8.33905e-10	CTL0312	peptidoglycan editing factor PgeF	Wall/Memb/Env Biogen
CTL0165	CT_796	-0.0574807	0.904811	1.29233	4.25e-12	0.83494	2.85e-22	1.39163	8.33e-10	0.262734	4.40216e-05	glyQ	glycine--tRNA ligase	Transl/Ribos Struct/Biogen
CTL0064	CT_695	-1.88249	3.75e-07	-2.60366	7.08e-12	-3.04219	3.54e-07	-2.41294	2.3e-08	0.690164	4.03196e-16	CTL0064	type III secretion effectors	Type III Secretion
CTL0728	CT_468	0.0323696	0.964932	-1.9548	1.27e-11	-1.95445	3.79e-48	-2.7634	1.61e-17	1	0.0025	atoC	two component system response regulator	Transcription
CTL0655	CT_398	1.14196	0.00172081	1.2327	2.01e-11	0.592475	3.92e-17	0.980106	1.21e-07	-0.225043	0.000549054	CTL0655	hypothetical protein	Function unknown
CTL0172	CT_803	1.07465	0.00395856	1.7545	2.53e-11	0.282663	6.18e-05	1.36484	1.47e-06	0.701094	1.56107e-06	rplI	50S ribosomal protein L9	Transl/Ribos Struct/Biogen
CTL0519	CT_267	-2.02554	1.22e-06	-2.33041	3.47e-11	-0.752288	2.12e-12	-2.29288	1.02e-11	1.28089	1.59823e-90	ihfA	DNA-binding protein HU	Replicat/Recomb/Repair
CTL0226	CT_853	1.07254	0.00402949	1.80813	3.47e-11	0.506241	8.15e-07	1.0967	7.04e-05	-0.344799	7.91404e-08	CTL0226	Putative amino acid transporter	AA/OligoPep Transport/Metab
CTL0032	CT_663	-0.262264	0.596068	-1.45991	5.11e-11	-1.30879	2.49e-49	-1.80297	3.39e-34	0.175906	0.0363123	sycE	type III secretion system chaperone	Type III Secretion
CTL0705	CT_445	1.29253	0.000254806	1.36376	8.58e-11	0.573345	1.15e-07	0.719909	0.000709329	-0.646657	5.84287e-26	gltX	glutamate--tRNA ligase	Transl/Ribos Struct/Biogen
CTL0839	CT_576	-2.83141	3.12e-20	-3.50422	1.16e-10	-3.06715	2.55e-08	-3.24967	1.74e-07	-0.479116	0.0108457	scc2	type III secretion system chaperone	Type III Secretion
CTL0063	CT_694	-2.70942	3.53e-18	-4.28697	1.38e-10	-4.04564	0.00812725	-4.97176	1.68e-13	0.360101	0.0409969	CTL0063	Membrane-localized Family of Type III Effector Proteins	Type III Secretion
CTL0309	CT_053	2.57199	1.81e-12	1.35069	1.51e-10	0.588597	3.75e-05	1.14313	1.92e-07	0.362502	3.73744e-06	CTL0309	hypothetical protein	Function unknown
CTL0411	CT_155	1.05168	0.272539	-2.61763	1.51e-10	-0.815347	0.0162376	-2.7941	2.74e-11	-0.392526	0.18593	CTL0411	phosphatidylcholine-hydrolyzing phospholipase D	Lipid Trans/Metab
CTL0570	CT_318	0.604261	0.141878	1.24453	2.81e-10	0.468492	6.07e-07	1.13583	3.82e-05	-0.396283	5.21358e-11	rplA	50S ribosomal protein L1	Transl/Ribos Struct/Biogen
CTL0353	CT_098	-0.538381	0.155221	1.54126	4.38e-10	0.533832	2.57e-05	1.57238	8.74e-06	-1.3223	1.5906e-75	rpsA	30S ribosomal protein S1	Transl/Ribos Struct/Biogen
CTL0260	CT_005	-1.12301	0.00137716	-1.56923	8.24e-10	-2.32329	4.26e-13	-1.92782	4.7e-20	0.909398	6.85777e-17	CTL0260	Inclusion membrane protein	Inc Memb Protein
CTL0423	CT_170	5.99945	5.98e-52	6.77077	9.13e-10	0.632495	0.00089552	3.33654	NA	-2.21358	1.69813e-132	trpB	tryptophan synthase subunit beta	AA/OligoPep Transport/Metab
CTL0525	CT_273	-1.20403	0.00397572	-1.29594	6.65e-09	-0.852531	9.92e-16	-1.286	1.43e-06	0.708219	9.94001e-20	CTL0525	hypothetical protein	Function unknown
CTL0470	CT_218	-0.607116	0.214627	-1.51404	9.54e-09	-1.29261	3.7e-34	-1.23379	2.81e-10	-0.31857	0.000168817	surE	5'-nucleotidase SurE	Replicat/Recomb/Repair
CTL0078	CT_709	-0.621055	0.0991645	-1.02545	1.72e-08	-0.567002	1.85e-11	-0.913784	1.62e-05	-0.111953	0.0801902	mreB	rod shape-determining protein MreB	Cell Cycle/Div/Partit
CTL0842	CT_579	-2.58798	1.77e-18	-3.75089	1.96e-08	-3.98394	0.00443048	-4.26533	2.64e-09	1	0.000896191	copD	type III secretion system translocator CopD	Type III Secretion
CTL0610	CT_356	-0.661992	0.125367	-3.31505	2.31e-08	-2.73775	1.67e-15	-3.47199	1.29e-08	-0.237138	0.0263063	CTL0610	Thioredoxin domain-containing protein	Gen Func Pred Only
CTL0698	CT_439	0.665206	0.173236	1.33859	2.67e-08	0.675859	9.71e-32	1.196	1.74e-05	-0.288858	3.95695e-06	rpsL	30S ribosomal protein S12	Transl/Ribos Struct/Biogen
CTL0344	CT_089	-2.18442	1.49e-11	-2.61923	4.18e-08	-1.83982	1.21e-51	-3.17221	1.4e-14	0.812338	6.67659e-16	copN	low calcium response protein E	Type III Secretion
CTL0055	CT_686	0.188198	0.708415	1.52431	4.46e-08	0.472481	2.01e-08	1.3255	1.03e-05	0.0919502	0.179798	CTL0055	FeS assembly protein SufD	Posttrans Mod/Turnover/Chap
CTL0080	CT_711	-2.18672	4.88e-09	-3.55937	5.73e-08	-3.3574	2.45e-06	-3.86523	3.87e-09	-0.0306599	0.74617	CTL0080	Putative T3SS effector	Type III Secretion
CTL0028	CT_659	-2.21337	4.99e-07	-2.35661	8.29e-08	-1.96997	6.84e-31	-2.59177	4.05e-11	0.266478	0.0025558	CTL0028	KH domain-containing protein	Transl/Ribos Struct/Biogen
CTL0511	CT_259	-0.480933	0.267003	-1.75617	9.87e-08	-0.530048	6.64e-11	-1.43341	1.89e-10	0.34338	3.66641e-06	CTL0511	protein phosphatase	Signal Transduct
CTL0661	CT_404	1.38149	0.000106009	1.36143	1.1e-07	0.135744	0.367924	0.852184	0.0110943	-1.12101	2.6893e-40	CTL0661	SAM-dependent methyltransferase	Transl/Ribos Struct/Biogen
CTL0888	CT_624	0.743151	0.032628	1.20052	1.1e-07	-0.353124	0.00243588	0.825246	3.73e-05	-1.11218	5.50991e-20	CTL0888	lipid II flippase MurJ	Wall/Memb/Env Biogen
CTL0174	CT_805	-1.53425	0.000205849	-1.44471	1.11e-07	-1.7508	9.24e-45	-1.60658	1.48e-08	-1.05818	1.95873e-20	CTL0174	putative NadC-like dicarboxylate symporters	Gen Func Pred Only
CTL0894	CT_630	-1.58283	3.61e-05	-2.87307	1.29e-07	-2.44955	1.01e-32	-3.17305	1.59e-15	-0.31514	3.95042e-06	chxR	transcriptional regulator	Transcription
CTL0867	CT_604	-0.903066	0.0125308	-1.84176	1.69e-07	-2.14804	1.38e-58	-2.26177	3.63e-10	-0.338552	4.74634e-05	groEL2	molecular chaperone GroEL	Posttrans Mod/Turnover/Chap
CTL0654	CT_397	0.438654	0.230617	1.79946	1.77e-07	0.760643	3.4e-25	1.62834	4.03e-06	-0.901287	2.54783e-47	vacB	ribonuclease R	Transl/Ribos Struct/Biogen
CTL0518	CT_266	-1.0413	0.0113317	-1.54286	1.91e-07	-0.805427	1.62e-11	-1.49852	1.08e-07	0.255625	0.000490211	CTL0518	hypothetical protein	Function unknown
CTL0389	CT_134	1.43822	7.38e-05	1.87212	2.15e-07	0.310503	0.00631835	1.73203	6.95e-07	-1.14125	5.06091e-33	CTL0389	Inclusion membrane protein	Inc Memb Protein
CTL0112	CT_743	-2.83023	7.23e-09	-3.46031	2.44e-07	-2.88926	2.12e-26	-4.88465	1.41e-15	0.0707181	0.848284	hctA	histone H1-like protein	Transcription
CTL0877	CT_613	0.657879	0.0916541	1.36577	3.3e-07	0.350203	1.35e-05	0.991807	0.0131933	-0.53645	1.2517e-20	folP	bifunctional 2-amino-4-hydroxy-6-hydroxymethyldihydropteridine pyrophosphokinase/dihydropteroate synthase	Coenzyme Transport/Metab
CTL0700	CT_441	-1.06294	0.0217258	-2.84876	4.33e-07	-2.30889	2.38e-25	-3.13865	6.99e-08	0.238968	0.106927	tsp	carboxy-terminal processing protease	Posttrans Mod/Turnover/Chap
CTL0062	CT_693	-0.479682	0.215519	-1.99397	4.5e-07	-1.04238	2.82e-16	-2.28029	2.18e-09	1.35913	3.62499e-43	pgk	phosphoglycerate kinase	Carbohydrate Transport/Metab
CTL0464	CT_212	-1.41633	0.00052549	-1.46906	4.5e-07	-1.47659	7.78e-35	-1.17489	0.00016153	-0.176969	0.316605	CTL0464	bifunctional nuclease family protein	Replicat/Recomb/Repair
CTL0380	CT_125	0.601964	0.161657	1.0703	4.5e-07	0.80517	4.69e-08	1.34748	8.45e-08	-0.00103229	0.885706	rplM	50S ribosomal protein L13	Transl/Ribos Struct/Biogen
CTL0013	CT_645	1.28364	0.0160229	1.99062	4.5e-07	-0.0424197	0.918213	1.21557	5.23e-06	-0.045428	0.961818	CTL0013	hypothetical protein	Function unknown
CTL0884	CT_620	-1.4793	3.86e-05	-2.90839	4.9e-07	-3.12058	1.79e-08	-3.16509	8.44e-08	0.680487	1.58193e-09	CTL0884	Putative T3SS effector	Type III Secretion
CTL0748	CT_487	-0.442581	0.505496	-1.20174	6.71e-07	-0.161702	0.270358	-1.05051	0.000470621	0.53115	4.892e-05	CTL0748	methyltransferase	Transl/Ribos Struct/Biogen
CTL0546	CT_294	0.658957	0.147982	0.900642	6.85e-07	0.271164	0.000392105	0.656142	0.00972915	-0.671703	5.85686e-29	sodM	superoxide dismutase	Inorg Ion Transport/Metab
CTL0786	CT_524	0.693105	0.0864747	1.60696	7.65e-07	0.239476	0.187195	1.07083	0.0038815	-0.606629	2.37926e-19	rpsS	30S ribosomal protein S19	Transl/Ribos Struct/Biogen
CTL0616	CT_362	-0.437727	0.250323	1.57119	7.9e-07	-0.156795	0.0612721	1.47432	0.000296646	-1.16565	1.50392e-87	lysC	aspartokinase	AA/OligoPep Transport/Metab
CTL0033	CT_664	-1.20077	0.000208428	-1.44036	8.36e-07	-1.48001	2.87e-35	-1.95017	4.6e-08	-0.270407	6.71449e-06	CTL0033	Type III secretion system inner membrane ring subunit SctD?	Type III Secretion
CTL0677	CT_420	1.44001	5.71e-05	1.20815	8.36e-07	0.692157	2.48e-09	0.969704	5.02e-06	-0.0810541	0.238357	rplU	50S ribosomal protein L21	Transl/Ribos Struct/Biogen
CTL0865	CT_602	1.75475	4.77e-07	1.73505	8.39e-07	0.30329	0.00046074	0.975497	0.00183157	-0.319022	2.65964e-06	CTL0865	hypothetical protein	Function unknown
CTL0885	CT_621	-1.45053	0.000449997	-3.02669	8.47e-07	-2.41008	1.58e-67	-3.69456	2.95e-09	0.303567	0.000409226	CTL0885	hypothetical protein	Function unknown
CTL0306	CT_050	0.243567	0.825779	-1.85773	9.87e-07	-1.77706	3.01e-29	-2.01895	5.12e-06	0.215541	0.335833	CTL0306	Secreted, Pmp-like protein	Wall/Memb/Env Biogen
CTL0626	CT_372	-1.45225	0.000103194	-1.44021	1.28e-06	-1.96175	5.81e-21	-1.88665	8.43e-09	0.478398	1.89583e-12	CTL0626	porin AaxA	Wall/Memb/Env Biogen
CTL0149	CT_780	-1.43217	6.09e-05	-1.55438	1.28e-06	-1.51379	1.57e-43	-1.63793	5.53e-06	0.220239	0.0440649	CTL0149	thioredoxin family protein	Posttrans Mod/Turnover/Chap
CTL0750	CT_489	-0.69976	0.281925	-3.1048	1.36e-06	-2.27931	9.63e-18	-2.92851	5.41e-06	0.161488	0.353217	glgC	glucose-1-phosphate adenylyltransferase	Carbohydrate Transport/Metab
CTL0367	CT_112	-0.840197	0.016103	1.64196	1.42e-06	0.867442	1.55e-08	2.08442	9.59e-16	0.427927	2.02864e-12	pepF	oligoendopeptidase F	AA/OligoPep Transport/Metab
CTL0398	CT_143	-2.23576	2.59e-10	-2.82636	1.51e-06	-3.02589	4.34e-15	-2.86781	3.14e-06	0.0335789	0.89719	CTL0398	T3SS exported protein	Type III Secretion
CTL0620	CT_366	0.993253	0.0838783	1.13583	1.64e-06	0.442735	0.0429669	1.02676	2.27e-06	0.348814	0.00017269	aroA	3-phosphoshikimate 1-carboxyvinyltransferase	AA/OligoPep Transport/Metab
CTL0709	CT_449	2.72087	1.31e-13	1.94149	1.64e-06	-0.38488	0.0372384	1.42186	0.000439763	0.0720534	0.749124	CTL0709	Inclusion membrane protein	Inc Memb Protein
CTL0329	CT_073	-2.19252	6.81e-11	-2.65382	1.67e-06	-2.99613	4.81e-07	-2.28994	0.00314277	-0.185208	0.223575	CTL0329	Putative outer membrane protein	Wall/Memb/Env Biogen
CTL0092	CT_723	1.21091	0.00162894	1.02738	1.75e-06	0.103397	0.617645	1.04775	3.09e-07	-0.905973	3.47979e-17	CTL0092	RNA pseudouridine synthase	Transl/Ribos Struct/Biogen
CTL0500	CT_248	-1.64616	1.45e-07	-1.88307	2.5e-06	-1.7793	8.23e-77	-2.28069	2.9e-09	1	0.04	glgP	glycogen phosphorylase	Carbohydrate Transport/Metab
CTL0568	CT_316	0.379733	0.407784	1.62094	2.65e-06	0.308653	6.65e-06	1.24358	0.00303419	-0.664741	2.04117e-30	rplL	50S ribosomal protein L7/L12	Transl/Ribos Struct/Biogen
CTL0785	CT_523	0.501896	0.250714	1.49757	2.73e-06	0.16813	0.0330795	1.16635	0.000536898	-0.848926	8.19468e-48	rplV	50S ribosomal protein L22	Transl/Ribos Struct/Biogen
CTL0003	CT_635	-1.61915	0.00025097	-2.85615	2.86e-06	-3.02949	8.56e-08	-2.7453	2.06e-05	0.620678	0.000194278	CTL0003	Putative T3SS chaperone	Type III Secretion
CTL0541	CT_289	-0.456332	0.401822	-1.92625	3.04e-06	-0.819415	9.03e-21	-1.9123	1.62e-05	0.661623	2.55212e-18	CTL0541	hypothetical protein	Function unknown
CTL0743	CT_482	-0.848418	0.0337564	-1.08745	3.15e-06	-0.726659	1.74e-09	-0.985759	1.61e-07	0.668861	1.50218e-17	CTL0743	hypothetical protein	Function unknown
CTL0619	CT_365	-1.89077	3.66e-08	-2.7821	3.33e-06	-2.60929	6.05e-21	-2.55327	4.49e-05	0.631164	2.08717e-14	CTL0619	hypothetical protein	Function unknown
CTL0825	CT_562	-1.71262	1.69e-06	-1.46556	3.33e-06	-1.34523	7.49e-19	-1.6954	7.44e-05	1	2.14608e-08	sctR	type III secretion system protein	Type III Secretion
CTL0784	CT_522	0.626681	0.0959731	1.57989	4.47e-06	0.174903	0.0641967	1.16713	0.00101343	-0.600222	2.06821e-23	rpsC	30S ribosomal protein S3	Transl/Ribos Struct/Biogen
CTL0317	CT_061	-0.461829	0.295977	-1.68022	5.23e-06	-1.12483	4.46e-13	-1.05612	0.0494604	0.888778	2.9145e-14	fliA	RNA polymerase sigma factor sigma-28	Transcription
CTL0050	CT_681	-1.7848	4.57e-05	-1.06227	5.45e-06	-0.887337	1.7e-40	-1.07202	4.36e-05	-1.65369	7.25801e-187	ompA	major outer membrane porin	Wall/Memb/Env Biogen
CTL0119	CT_750	1.78124	5.81e-08	2.06177	5.46e-06	0.619876	2.77e-24	1.49571	0.000391765	-0.52377	3.51599e-16	tktB	transketolase	Carbohydrate Transport/Metab
CTL0878	CT_614	0.157902	0.806485	1.21429	5.91e-06	0.23781	0.246233	0.757865	0.00209089	-0.492855	4.97947e-10	folX	dihydroneopterin aldolase	Coenzyme Transport/Metab
CTL0716	CT_456	-2.09964	7.76e-08	-3.79349	6.14e-06	-3.6205	0.000135029	-4.50689	2.33e-07	0.0958737	0.561141	tarp	translocated actin-recruiting phosphoprotein	Transl/Ribos Struct/Biogen
CTL0369	CT_114	-0.502226	0.295514	-1.14613	6.17e-06	-0.563086	5.86e-06	-0.365374	0.493294	0.233775	0.00446254	CTL0369	hypothetical protein	Function unknown
CTL0310	CT_054	-1.92295	1.23e-08	-2.83213	7.85e-06	-2.44545	1.05e-39	-2.91694	1.62e-05	1.03775	3.23388e-38	sucA	2-oxoglutarate dehydrogenase subunit E1	Energy Prod/Conv
CTL0465	CT_213	-0.602899	0.136464	-1.21527	8.44e-06	-0.575613	7.25e-07	-1.06617	0.000481297	0.0866543	0.329907	rpiA	ribose-5-phosphate isomerase A	Carbohydrate Transport/Metab
CTL0205	CT_833	0.422001	0.348665	1.12345	8.67e-06	0.673683	4.07e-11	1.00968	0.0154701	-0.597367	8.75912e-25	infC	translation initiation factor IF-3	Transl/Ribos Struct/Biogen
CTL0822	CT_559	-0.340122	0.535256	-1.52316	8.7e-06	-1.08642	1.58e-23	-2.07496	7.94e-10	0.986856	3.31918e-55	sctJ	type III secretion system protein	Type III Secretion
CTL0463	CT_211	-0.637635	0.177572	-0.942157	8.98e-06	-1.50394	2.08e-14	-0.774465	0.000560286	-0.611919	2.62434e-10	CTL0463	YqgE/AlgH family protein	Transcription
CTL0828	CT_565	-0.803384	0.169613	-3.12183	1.08e-05	-1.94855	4.18e-23	-3.76356	4.3e-08	1.65627	1.0535e-146	CTL0828	Putative membrane protein	Wall/Memb/Env Biogen
CTL0086	CT_717	0.405457	0.690743	-1.31398	1.14e-05	-1.75751	7.65e-39	-1.45813	1.67e-09	0.230245	0.000151543	fliI	type III secretion system ATP synthase	Type III Secretion
CTL0540	CT_288	-0.845228	0.0120362	-2.04333	1.28e-05	-0.931401	7.59e-17	-2.4419	3.68e-07	0.339795	7.35554e-05	CTL0540	Putative inclusion membrane protein	Inc Memb Protein
CTL0844	CT_581	0.659219	0.056836	2.13178	1.28e-05	-0.067903	0.392945	1.59164	0.000447546	0.00836921	0.885255	thrS	threonine--tRNA ligase	Transl/Ribos Struct/Biogen
CTL0457	CT_205	-0.843386	0.0197753	-1.11133	1.43e-05	-0.284043	0.000158707	-0.927575	0.000581729	-0.0792539	0.449585	pfkA	pyrophosphate--fructose 6-phosphate 1-phosphotransferase	Carbohydrate Transport/Metab
CTL0649	CT_393	0.482966	0.19417	1.49015	1.8e-05	0.571224	2.39e-12	1.39578	0.000333696	0.442685	4.47676e-08	proS	proline--tRNA ligase	Transl/Ribos Struct/Biogen
CTL0628	CT_374	-1.12895	0.0494475	-2.63255	1.96e-05	-2.22018	2.91e-31	-2.88888	3.68e-07	-0.205851	0.0898366	CTL0628	arginine/agmatine antiporter	AA/OligoPep Transport/Metab
CTL0760	CT_498	-0.281605	0.472597	1.16824	2.07e-05	0.0238681	0.858022	1.11353	2.83e-07	-0.665482	8.96431e-30	gidA	tRNA uridine 5-carboxymethylaminomethyl modification protein GidA	Transl/Ribos Struct/Biogen
CTL0071	CT_702	-1.06458	0.0167417	-1.20732	2.15e-05	-2.4107	1.36e-18	-1.63909	1.35e-07	0.0563671	0.594214	CTL0071	hypothetical protein	Function unknown
CTL0065	CT_696	-0.502361	0.266149	-1.54719	2.42e-05	-1.37073	1.29e-09	-2.00381	1.68e-07	-0.607599	6.43123e-08	CTL0065	type III secretion effectors	Type III Secretion
CTL0399	CT_144	-2.20752	1.27e-11	-3.46482	3.08e-05	-3.3025	2.14e-05	-3.75923	1.62e-05	1.12208	1.62188e-30	CTL0399	T3SS exported membrane protein	Type III Secretion
CTL0683	CT_424	-1.58258	0.000227668	-2.13534	3.4e-05	-1.31773	9.06e-27	-2.67349	4.63e-08	-0.212942	0.121979	rsbV1	anti-sigma F factor antagonist	Signal Transduct
CTL0840	CT_577	-3.49152	1.05e-23	-3.53259	3.52e-05	-4.00399	0.000258535	-3.09298	0.00283216	-0.00245965	0.997642	CTL0840	Putative cytosolic protein	Gen Func Pred Only
CTL0079	CT_710	-0.0267142	0.956816	-0.674084	3.54e-05	-0.763088	5.86e-05	-0.777145	5.66e-12	0.204705	0.00150985	pckA	phosphoenolpyruvate carboxykinase	Energy Prod/Conv
CTL0879	CT_615	1.1598	0.00288153	1.12338	3.61e-05	0.189085	0.00114423	0.697851	0.016609	1	1.42932e-16	rpoD	RNA polymerase sigma factor	Transcription
CTL0430	CT_178	-1.1788	0.00195976	-1.37195	3.61e-05	-1.23706	2.12e-22	-1.42668	5.58e-05	-0.598175	3.16245e-06	CTL0430	hypothetical protein	Function unknown
CTL0209	CT_837	-1.5016	1.14e-05	-2.91932	3.69e-05	-2.22662	3.7e-34	-2.73235	0.00015904	0.0668878	0.606326	CTL0209	hypothetical protein	Function unknown
CTL0771	CT_509	-0.258076	0.61902	1.60739	3.8e-05	0.570602	5.86e-13	1.29139	8.74e-06	-0.416554	5.62285e-11	rpsM	30S ribosomal protein S13	Transl/Ribos Struct/Biogen
CTL0386	CT_131	-0.905384	0.144082	-2.16736	4.18e-05	-2.12937	4.89e-23	-2.36507	4.13e-07	-0.0178561	0.905314	CTL0386	hypothetical protein	Function unknown
CTL0408	CT_153	-0.192504	0.700411	1.29063	4.68e-05	1.0955	1.69e-12	1.36589	5.58e-05	-0.201741	0.00317259	CTL0408	MAC/perforin family protein	Gen Func Pred Only
CTL0515	CT_263	-0.602439	0.429391	-0.67176	5.1e-05	-0.336323	0.0130361	-0.513465	0.00125888	-0.598686	1.09988e-05	CTL0515	hypothetical protein	Function unknown
CTL0053	CT_684	1.2957	0.00016976	1.82833	5.1e-05	0.562561	1.71e-08	1.51969	0.000322515	-0.0749119	0.268051	CTL0053	cysteine desulfurase activator complex subunit SufB	Posttrans Mod/Turnover/Chap
CTL0152	CT_783	-1.05391	0.0188247	-1.9683	5.17e-05	-1.19385	4.83e-92	-2.17644	1.02e-06	0.571783	5.61926e-20	CTL0152	Protein disulfide isomerase	Posttrans Mod/Turnover/Chap
CTL0422	CT_169	5.0825	2.64e-36	3.78874	5.27e-05	0.947605	6.61e-16	0.554849	0.651951	0.219752	0.218429	trpR	Trp operon repressor	Transcription
CTL0387	CT_132	-1.37992	0.00350617	-1.75729	5.78e-05	-1.83561	9.98e-29	-1.82822	2.2e-05	-0.258711	0.0593541	CTL0387	hypothetical protein	Function unknown
CTL0247	CT_868	-0.456544	0.516386	-1.75445	7.39e-05	-1.42928	1.43e-05	-1.64173	0.000592684	0.36666	1.04459e-05	CTL0247	deubiquitinase	Posttrans Mod/Turnover/Chap
CTL0042	CT_673	-0.605363	0.202343	-1.77647	7.58e-05	-1.71341	9.49e-35	-1.98733	1.06e-05	0.473589	1.60593e-09	pkn5	serine/threonine-protein kinase	Signal Transduct
CTL0790	CT_528	0.677718	0.0838783	1.5266	8.18e-05	0.371307	0.000169423	1.42143	0.000470621	-0.751706	4.06801e-35	rplC	50S ribosomal protein L3	Transl/Ribos Struct/Biogen
CTL0873	CT_609	0.153755	0.879637	-1.41639	9.17e-05	-1.31603	3.43e-26	-1.75485	0.00462282	-1.76675	4.39355e-79	rpoN	RNA polymerase sigma-54 factor	Transcription
CTL0179	CT_809	1.91759	1.55e-06	1.19749	9.49e-05	0.627069	2.63e-05	0.911021	0.000270678	-0.0666181	0.478471	CTL0179	hypothetical protein	Function unknown
CTL0040	CT_671	-2.2654	2.26e-11	-2.51109	0.000108045	-1.96038	1.03e-45	-2.65697	0.000294448	-0.0768966	0.358047	CTL0040	type III secretion system-related protein	Type III Secretion
CTL0418	CT_162	3.06335	0.0627564	-1.50973	0.000112627	0.247553	0.773965	-1.56748	1.13e-06	0.315642	0.934857	CTL0418	hypothetical protein	Function unknown
CTL0787	CT_525	0.637527	0.0880344	1.55771	0.0001199	0.239618	0.000462693	1.15376	0.0312596	-0.614835	9.06644e-27	rplB	50S ribosomal protein L2	Transl/Ribos Struct/Biogen
CTL0091	CT_722	0.163729	0.759123	0.871016	0.00012613	-0.403779	3.12e-05	0.358229	0.164472	-1.45393	4.10511e-27	pgmA	2,3-bisphosphoglycerate-dependent phosphoglycerate mutase	Carbohydrate Transport/Metab
CTL0088	CT_719	-0.675293	0.0961635	-1.11401	0.000135557	-1.80433	4.87e-26	-1.9118	6.88e-12	0.12464	0.0588621	fliF	type III secretion system protein	Type III Secretion
CTL0883	CT_619	-2.06068	3.03e-07	-2.51544	0.000135747	-3.16716	1.03e-06	-2.89352	1.62e-05	0.454993	4.12035e-05	CTL0883	Putative T3SS effector	Type III Secretion
CTL0532	CT_280	-1.90421	2.28e-06	-1.00678	0.000165775	0.00750626	0.939853	-0.436179	0.19081	0.0852777	0.410195	nqrD	Na(+)-translocating NADH-quinone reductase subunit D	Energy Prod/Conv
CTL0402	CT_147	0.593449	0.0792801	1.11831	0.00019808	0.00576688	0.939853	0.554862	0.0724782	-0.30319	3.90045e-07	CTL0402	Inclusion membrane protein	Inc Memb Protein
CTL0596	CT_342	-0.0765053	0.899824	1.08248	0.00019808	0.71606	3.39e-05	1.15439	4.3e-08	-0.338699	0.000236501	rpsU	30S ribosomal protein S21	Transl/Ribos Struct/Biogen
CTL0342	CT_087	-0.190189	0.866145	-2.01908	0.000213427	-1.78425	3.04e-15	-2.0291	8.69e-05	0.278264	0.151694	malQ	4-alpha-glucanotransferase	Carbohydrate Transport/Metab
CTL0512	CT_260	-0.269279	0.669627	0.783434	0.000234221	0.838332	1.97e-11	0.87765	1.92e-07	-0.0140086	0.953444	CTL0512	hypothetical protein	Function unknown
CTL0437	CT_185	0.300853	0.503085	1.26349	0.000234958	0.877788	1.17e-31	1.34593	2.68e-06	0.000406619	0.966907	zwf	glucose-6-phosphate 1-dehydrogenase	Carbohydrate Transport/Metab
CTL0164	CT_795	0.50062	0.254823	1.90318	0.000262814	0.371924	9e-08	2.31463	3.43e-06	-0.657409	2.32123e-21	CTL0164	hypothetical protein	Function unknown
CTL0763	CT_501	-0.266348	0.766398	-1.62919	0.000288457	-1.18718	8.28e-16	-1.59997	0.00167477	0.514725	2.43386e-05	ruvA	Holliday junction DNA helicase RuvA	Replicat/Recomb/Repair
CTL0428	CT_176	-1.33209	0.014159	-2.17483	0.000290058	-1.99044	8.91e-27	-1.90048	0.00140499	0.509699	0.0431406	dsbB	disulfide oxidoreductase	Posttrans Mod/Turnover/Chap
CTL0339	CT_084	-0.983331	0.00650424	-2.09606	0.000359872	-2.31905	2.2e-27	-2.13326	0.00226487	0.877913	1.46415e-05	CTL0339	Phosphatidylcholine-hydrolyzing phospholipase D (PLD) protein	Type III Secretion
CTL0485	CT_233	0.827647	0.0730386	1.44231	0.000359872	-0.801277	3.31e-09	0.0609831	0.865202	-0.293912	0.0318386	incC	inclusion membrane protein C	Inc Memb Protein
CTL0397	CT_142	-1.8398	8.24e-08	-3.76594	0.000387456	-3.76516	0.0028426	-4.09416	0.00043813	-0.333421	0.067988	CTL0397	T3SS exported protein	Type III Secretion
CTL0781	CT_519	0.341577	0.442559	1.67906	0.000391307	0.219935	0.0179623	1.40431	0.0394842	-0.571001	2.55687e-15	rpsQ	30S ribosomal protein S17	Transl/Ribos Struct/Biogen
CTL0202	CT_830	0.516312	0.425624	0.754372	0.000395158	-0.191006	0.368937	0.446082	0.0833815	-0.0204483	0.865046	CTL0202	rRNA methylase	Transl/Ribos Struct/Biogen
CTL0675	CT_418	1.23913	0.000518259	0.929161	0.000435978	0.0929541	0.373037	0.60427	0.0501864	-1.36601	1.25452e-53	obgE	GTPase ObgE	Replicat/Recomb/Repair
CTL0754	CT_493	-0.404471	0.34319	-1.28686	0.000488339	-0.234081	0.00108383	-0.939813	0.0466823	-0.757631	5.15491e-33	polA	DNA polymerase I	Replicat/Recomb/Repair
CTL0759	CT_497	-0.15105	0.806485	0.756751	0.000534069	0.645814	1.38e-05	0.774959	0.000312591	-0.447273	7.28878e-10	dnaB	replicative DNA helicase	Replicat/Recomb/Repair
CTL0688	CT_429	0.741517	0.0627585	1.17686	0.000558113	0.153501	0.0185923	0.826096	0.0131933	-0.252391	0.000613755	CTL0688	hypothetical protein	Function unknown
CTL0087	CT_718	-0.839209	0.0733593	-2.14263	0.000565266	-2.11595	1.15e-22	-2.77665	1.64e-06	-0.721092	8.0502e-10	CTL0087	hypothetical protein	Function unknown
CTL0049	CT_680	1.28113	0.000669127	1.3396	0.000574339	0.530186	2.95e-10	1.17655	0.0265922	0.410454	1.86264e-12	rpsB	30S ribosomal protein S2	Transl/Ribos Struct/Biogen
CTL0882	CT_618	0.184455	0.694398	1.4027	0.000585295	-0.470668	0.000257131	0.86686	0.0494604	-1.21812	8.44178e-31	CTL0882	putative membrane protein	Inc Memb Protein
CTL0590	CT_336	0.899902	0.00929759	0.746753	0.000587725	0.606197	1.52e-09	1.07628	7.77e-05	-0.025252	0.734598	ptsI	phosphoenolpyruvate-protein phosphotransferase	Carbohydrate Transport/Metab
CTL0371	CT_116	0.764798	0.0386695	0.91008	0.000607904	0.922003	3.64e-10	1.86682	8.05e-14	0.647569	2.21572e-10	incE	inclusion membrane protein E	Inc Memb Protein
CTL0522	CT_270	-0.61748	0.171356	-0.752826	0.000607904	-0.820551	1.63e-11	-0.51217	0.116526	0.214579	0.0407071	pbp	penicillin-binding protein	Wall/Memb/Env Biogen
CTL0024	CT_655	0.412797	0.365187	0.639568	0.000608555	0.324766	0.000305728	0.467283	0.0185056	-0.48476	2.74523e-11	kdsA	2-dehydro-3-deoxyphosphooctonate aldolase	Wall/Memb/Env Biogen
CTL0764	CT_502	-0.858735	0.0627564	-1.53601	0.000667845	-1.44414	7.22e-13	-1.86359	1.06e-05	0.603345	4.66732e-09	ruvC	crossover junction endodeoxyribonuclease RuvC	Replicat/Recomb/Repair
CTL0113	CT_744	0.627425	0.34178	-0.917415	0.000684065	-0.386567	0.000118477	-0.894061	0.00107271	0.207202	0.0281416	CTL0113	hypothetical protein	Function unknown
CTL0232	CT_857	-0.109735	0.820751	0.709229	0.000792882	0.203833	0.0534221	0.071647	0.83371	-0.419492	2.36654e-07	CTL0232	Na(+)/H(+) antiporter	Inorg Ion Transport/Metab
CTL0706	CT_446	1.95843	5.58e-09	0.949188	0.00103354	0.505504	6.93e-06	0.665497	0.0528836	0.617684	5.71852e-19	euo	Transcriptional repressor	Transcription
CTL0077	CT_708	-1.02304	0.00526933	-1.23063	0.00104596	-0.341244	0.00171106	-0.594435	0.170285	0.143688	0.0175764	CTL0077	Helicase	Replicat/Recomb/Repair
CTL0297	CT_041	0.990065	0.0166688	-0.768348	0.0011375	-0.0452431	0.716441	-0.662991	0.110002	1.3725	4.06457e-110	CTL0297	hypothetical protein	Function unknown
CTL0219	CT_847	-2.12482	5.58e-09	-1.36061	0.00113945	-2.47002	2.49e-16	-1.25982	0.0155325	-0.277892	0.334117	CTL0219	Putative T3SS effector	Type III Secretion
CTL0269	CT_014	-1.77525	1.74e-07	-0.95673	0.00114901	-0.26524	0.0835806	-0.819581	0.0180011	0.263393	0.00035118	cydB	cytochrome d ubiquinol oxidase subunit II	Energy Prod/Conv
CTL0041	CT_672	-1.83329	3.32e-08	-1.99032	0.00123332	-1.8804	6.6e-37	-2.293	0.000193722	0.735092	1.67405e-17	sctQ	type III secretion system protein	Type III Secretion
CTL0189	CT_817	1.6634	1.17e-06	1.5286	0.00127323	-0.105101	0.196532	0.782551	0.174636	-0.50005	3.8798e-15	tyrP	tyrosine-specific transport protein	AA/OligoPep Transport/Metab
CTL0848	CT_585	-0.351811	0.429391	2.02718	0.00128067	-0.671163	8e-10	2.03502	0.00275735	-0.172777	0.00618292	trpS	tryptophan--tRNA ligase	Transl/Ribos Struct/Biogen
CTL0343	CT_088	-1.29052	0.00571408	-1.94013	0.00132321	-2.04302	5.66e-46	-1.93229	0.0110943	0.13708	0.772156	scc1	type III secretion chaperone	Type III Secretion
CTL0582	CT_328	-0.688613	0.123734	0.5594	0.00139848	0.530027	2.1e-09	0.912922	4.12e-06	-0.45413	7.37015e-10	tpiA	triosephosphate isomerase	Carbohydrate Transport/Metab
CTL0871	CT_607	1.75084	0.00276382	1.20192	0.00180826	0.330023	0.240651	0.377364	0.334452	0.561214	7.56094e-05	ung	uracil-DNA glycosylase	Replicat/Recomb/Repair
CTL0066	CT_697	-0.504889	0.367156	-1.08756	0.00204593	-1.53024	3.1e-11	-1.54683	9.42e-07	-0.254502	0.121327	nth	endonuclease III	Replicat/Recomb/Repair
CTL0233	CT_858	-0.828286	0.0431178	0.782823	0.0021945	0.374561	6.29e-07	0.643575	0.0151255	-0.642541	1.96376e-27	cpa	Chlamydia protease activity factor	Posttrans Mod/Turnover/Chap
CTL0207	CT_835	1.3437	0.00016976	1.385	0.0023344	0.521579	1.93e-10	1.08673	3.55e-05	-0.478263	2.9392e-15	rplT	50S ribosomal protein L20	Transl/Ribos Struct/Biogen
CTL0574	CT_322	-1.05542	0.00484181	1.01747	0.00261261	0.422435	1.95e-08	1.16616	0.000481297	-0.823166	1.71288e-47	tufA	elongation factor Tu	Transl/Ribos Struct/Biogen
CTL0633	CT_378	-0.286737	0.542292	-1.1917	0.00291657	-0.778092	4.02e-07	-0.901885	0.0522339	-0.134214	0.0405689	pgi	glucose-6-phosphate isomerase	Carbohydrate Transport/Metab
CTL0526	CT_274	-1.06308	0.0338584	-1.4333	0.00312832	-0.677641	2.84e-08	-1.15819	0.0215519	0.552239	4.97116e-07	CTL0526	hypothetical protein	Function unknown
CTL0238	CT_863	0.512442	0.266149	1.2773	0.0032794	0.20963	0.197672	1.17311	0.00029314	0.300854	1.67552e-06	CTL0238	type III secretion low calcium response chaperone	Type III Secretion
CTL0755	CT_494	0.534112	0.210788	-1.5104	0.00330536	0.0534036	0.5806	-0.854328	0.201209	-1.03508	5.06968e-42	sohB	protease	Posttrans Mod/Turnover/Chap
CTL0098	CT_729	0.285664	0.476362	0.668938	0.00349298	0.444636	1.72e-07	0.819765	0.00472969	0.188555	0.00529287	serS	serine--tRNA ligase	Transl/Ribos Struct/Biogen
CTL0815	CT_553	2.06587	0.0275697	1.04565	0.00368359	-1.00192	0.000520461	1.07342	0.00596148	1.36551	8.04565e-65	CTL0815	lipoic acid ligase LplA1	Transl/Ribos Struct/Biogen
CTL0827	CT_564	-1.39412	0.000262706	-1.35339	0.00392139	-1.75136	5.87e-22	-1.73129	0.000447317	1	0.945214	sctT	type III secretion system protein	Type III Secretion
CTL0645	CT_389	-0.428458	0.295977	-1.15035	0.0041057	-1.15803	4.64e-31	-1.47306	0.000400286	0.564988	4.06732e-07	CTL0645	DUF1207 domain-containing protein	Wall/Memb/Env Biogen
CTL0137	CT_768	1.29187	0.000449997	1.73686	0.00424297	0.63681	1.99e-13	1.3929	0.0232215	-0.871065	1.46082e-48	CTL0137	hypothetical protein	Function unknown
CTL0338A	CT_083	-1.63699	0.0187993	-2.78084	0.00427567	-2.84174	7.63e-11	-3.26232	0.00164097	0.426167	0.292742	CTL0338A	Putative T3SS secreted protein; putative thymidylate kinase	Type III Secretion
CTL0480	CT_228	1.87268	3.09e-08	2.29434	0.0044062	-0.404206	0.00334277	0.237124	0.814056	-0.914698	7.18478e-12	CTL0480	inclusion membrane protein	Inc Memb Protein
CTL0213	CT_841	-0.355289	0.361944	-1.30125	0.00449885	-0.581223	3.18e-13	-1.34278	0.00353455	0.363152	4.35695e-09	ftsH	ATP-dependent zinc metalloprotease FtsH	Posttrans Mod/Turnover/Chap
CTL0723	CT_463	0.311543	0.519967	-0.679567	0.00479449	-0.493011	0.000651417	-0.68313	0.00156107	-0.457086	9.8531e-06	truA	tRNA pseudouridine synthase A	Transl/Ribos Struct/Biogen
CTL0805	CT_543	1.59427	3.86e-05	1.65689	0.00481566	0.722909	1.56e-09	1.43135	0.0128908	0.76387	1.67807e-34	hisS	histidine--tRNA ligase	Transl/Ribos Struct/Biogen
CTL0537	CT_285	1.24457	0.00270111	1.07174	0.00484363	-0.133636	0.370573	0.364826	0.415084	0.426525	5.87875e-06	lplA	lipoate-protein ligase A	Coenzyme Transport/Metab
CTL0603	CT_349	-0.698756	0.172498	0.95976	0.00507754	0.17913	0.34127	0.690958	0.102105	-0.338482	0.000129858	CTL0603	septum formation protein Maf	Cell Cycle/Div/Partit
CTL0061	CT_692	2.18656	2.82e-10	1.05686	0.00548524	-0.355339	1.27e-05	0.27207	0.642386	-0.453415	5.73341e-08	CTL0061	phosphate permease	Inorg Ion Transport/Metab
CTL0607	CT_353	0.592981	0.0959731	0.796755	0.00550843	0.756192	3.68e-15	0.916091	0.00729607	-0.32115	4.09626e-06	def	peptide deformylase	Transl/Ribos Struct/Biogen
CTL0305	CT_049	-0.990344	0.00915425	-2.50389	0.00574144	-3.53176	6.65e-06	-3.05098	0.00112682	-0.0570186	0.750513	CTL0305	Secreted, Pmp-like protein	Wall/Memb/Env Biogen
CTL0889	CT_625	0.505667	0.200794	1.18069	0.00575565	0.259756	0.0106151	0.607545	0.194609	-0.437307	5.91101e-09	nfo	endonuclease IV	Replicat/Recomb/Repair
CTL0564	CT_312	-0.480986	0.222537	-0.577093	0.00580392	-0.21064	0.0141979	-0.120916	0.827852	0.585029	1.22323e-11	CTL0564	hypothetical protein	Function unknown
CTL0644	CT_388	0.411055	0.388704	1.03925	0.00612158	0.553544	6.85e-08	1.0344	0.000607654	-0.531972	3.45455e-07	CTL0644	hypothetical protein	Function unknown
CTL0036	CT_667	-1.1487	0.0191057	-2.36384	0.00612158	-1.65945	1.85e-60	-2.42511	0.0143294	0.218061	0.00503793	CTL0036	hypothetical protein	Function unknown
CTL0115	CT_746	-0.0868223	0.896597	0.891581	0.00612158	0.328113	0.00122126	1.0798	0.000531846	0.0556076	0.533671	hemN	coproporphyrinogen-III oxidase	Coenzyme Transport/Metab
CTL0304	CT_048	1.70523	1.54e-05	1.26112	0.00632645	0.560046	2.03e-05	1.24488	0.00978245	0.13118	0.155026	CTL0304	SAM-dependent methyltransferase	Transl/Ribos Struct/Biogen
CTL0497	CT_245	0.0434232	0.930844	-0.740486	0.00649601	0.312593	0.00244275	-0.398833	0.404158	0.773579	1.99494e-28	pdhA	pyruvate dehydrogenase E1 component subunit alpha	Energy Prod/Conv
CTL0270	CT_015	-0.511093	0.309031	-0.845141	0.00649601	-0.585394	8.23e-11	-0.993779	0.000305398	-0.0726283	0.539771	CTL0270	ribonuclease	Transl/Ribos Struct/Biogen
CTL0826	CT_563	-1.3222	0.0167417	-1.12294	0.00673477	-1.18688	1.16e-09	-1.74007	1.3e-05	1	0.883725	sctS	type III secretion system protein	Type III Secretion
CTL0264	CT_009	1.13417	0.0147386	0.828854	0.00684582	0.739965	3.97e-09	0.279374	0.317013	0.315056	0.00157053	CTL0264	DNA-binding protein	Cell Cycle/Div/Partit
CTL0473	CT_221	0.906764	0.0153262	1.13059	0.00685437	1.335	7.95e-22	1.16263	0.000852602	0.979544	4.47992e-59	CTL0473	hypothetical protein	Function unknown
CTL0727	CT_467	-0.623928	0.139697	-1.68741	0.00685437	-1.66679	1.63e-23	-2.42935	2.65e-05	0.628338	5.60083e-09	atoS	two component system sensor histidine kinase	Transcription
CTL0382	CT_127	2.25557	1.68e-10	0.774961	0.00685437	0.51556	0.00155278	0.688088	0.0104569	-0.288887	0.00322654	CTL0382	C40 family peptidase	Wall/Memb/Env Biogen
CTL0320	CT_064	0.842914	0.0161795	1.60089	0.00685437	0.719531	2.23e-13	1.62176	0.00594801	-0.0351867	0.564294	lepA	elongation factor 4	Transl/Ribos Struct/Biogen
CTL0617	CT_363	1.35614	5.86e-05	1.28634	0.00702273	-0.15531	0.125972	1.3712	0.0112241	-1.14253	3.96347e-66	asd	aspartate-semialdehyde dehydrogenase	AA/OligoPep Transport/Metab
CTL0484	CT_232	0.465028	0.331009	2.10597	0.00713852	-0.588684	1.96e-06	1.17953	0.19485	-0.849211	1.59518e-29	incB	inclusion membrane protein B	Inc Memb Protein
CTL0621	CT_367	0.396661	0.560344	1.20564	0.00761439	0.272335	0.0799374	0.896122	0.0603623	0.890157	4.20622e-12	aroL	shikimate kinase	AA/OligoPep Transport/Metab
CTL0746	CT_485	-0.979331	0.00764384	-0.762417	0.00797846	-0.677159	1.68e-11	-0.430572	0.269595	0.88099	5.18452e-17	hemH	ferrochelatase	Coenzyme Transport/Metab
CTL0770	CT_508	0.00925021	0.983502	1.41662	0.00797846	0.429894	7.45e-09	1.51751	0.00233378	-0.4864	1.69924e-14	rpsK	30S ribosomal protein S11	Transl/Ribos Struct/Biogen
CTL0118	CT_749	0.211155	0.622807	1.02995	0.0081165	0.532941	1.4e-13	1.26493	0.0027751	0.462756	9.94318e-15	alaS	alanine--tRNA ligase	Transl/Ribos Struct/Biogen
CTL0812	CT_550	-0.752703	0.0867838	-1.25315	0.00839981	-0.440444	5.46e-06	-1.23556	0.0134347	-0.207604	0.108618	CTL0812	hypothetical protein	Function unknown
CTL0401	CT_146	-1.23159	0.00061593	-0.906991	0.00913694	-0.0237771	0.8116	-0.229378	0.610488	-0.00193259	0.992295	ligA	NAD-dependent DNA ligase LigA	Replicat/Recomb/Repair
CTL0559	CT_307	-1.22392	0.000356097	0.501424	0.0103498	0.685766	5.62e-15	1.2235	3.27e-06	0.197341	0.00558863	CTL0559	V-type ATP synthase subunit beta	Energy Prod/Conv
CTL0734	CT_473	0.975337	0.283814	2.27805	0.0105903	-0.454758	0.259781	1.24161	0.175294	0.179499	0.271253	CTL0734	membrane protein insertion efficiency factor YidD	Wall/Memb/Env Biogen
CTL0224	CT_851	-0.513606	0.396392	0.698646	0.0106625	-0.0716398	0.599059	0.81375	0.000775964	-0.793075	9.87662e-25	map	methionine aminopeptidase	Transl/Ribos Struct/Biogen
CTL0333	CT_077	1.58897	0.000106897	0.77637	0.0106625	0.517667	0.000296099	0.888992	0.0790575	0.697602	4.49192e-15	apbE	thiamine biosynthesis lipoprotein	Coenzyme Transport/Metab
CTL0862	CT_599	0.145532	0.787835	1.10156	0.0106625	0.205923	0.176031	0.706382	0.112551	-0.183997	0.0179482	tolB	translocation protein TolB	Wall/Memb/Env Biogen
CTL0460	CT_208	-0.782597	0.158826	-0.685528	0.0106625	-0.101711	0.5806	-0.0991534	0.661646	0.0594708	0.500017	gseA	3-deoxy-D-manno-octulosonic acid transferase	Wall/Memb/Env Biogen
CTL0585	CT_331	0.0180991	0.97733	0.93243	0.0114858	-0.0823311	0.432425	0.940852	0.0393352	-0.686203	5.31263e-22	dxs	1-deoxy-D-xylulose-5-phosphate synthase	Coenzyme Transport/Metab
CTL0251	CT_872	-1.82955	1.15e-08	-2.75677	0.0115001	-1.61968	2.91e-75	-2.92115	0.0133372	-0.144109	0.0756157	pmpH	outer membrane protein PmpH	Wall/Memb/Env Biogen
CTL0072	CT_703	1.51336	9.25e-05	1.13959	0.0120144	0.386616	0.00150804	1.24721	0.021001	-0.484875	1.46857e-11	engA	GTPase Der	Transl/Ribos Struct/Biogen
CTL0236	CT_861	0.558167	0.528623	1.23863	0.0122272	-0.205784	0.373073	1.0189	0.0709375	-0.255549	0.109132	copB2	type III secretion system translocator CopB2	Type III Secretion
CTL0866	CT_603	1.94879	5.32e-07	1.94683	0.0135019	0.774481	2.01e-10	1.31815	0.156714	-0.121697	0.0679229	ahpC	thioredoxin peroxidase	Posttrans Mod/Turnover/Chap
CTL0565	CT_313	-0.443245	0.278448	-1.4691	0.0135939	-0.187999	0.0180031	-1.30779	0.0185056	0.725762	2.6261e-22	tal	transaldolase	Carbohydrate Transport/Metab
CTL0043	CT_674	-1.35844	0.00032568	-1.596	0.0137502	-1.8601	2.24e-77	-1.91559	0.00369899	0.662499	1.83797e-28	CTL0043	type III secretion system protein	Type III Secretion
CTL0724	CT_464	0.626363	0.167335	-1.03069	0.0137502	-0.344733	0.00182576	-0.954715	0.021146	0.360793	0.00184887	CTL0724	HAD superfamily hydrolase	Carbohydrate Transport/Metab
CTL0713	CT_453	-0.457659	0.308779	0.771709	0.0140065	-0.00977349	0.945144	0.76949	0.0133372	-1.15508	2.97698e-27	plsC	1-acyl-sn-glycerol-3-phosphate acyltransferase	Lipid Trans/Metab
CTL0855	CT_592	0.745471	0.246026	-0.976821	0.0141198	-0.539057	4.41e-06	-1.03599	0.027911	-0.0674265	0.478471	sdhA	succinate dehydrogenase flavoprotein subunit	Energy Prod/Conv
CTL0167	CT_798	-2.53974	4.23e-10	-2.74851	0.0143399	-3.33442	8.83e-06	-3.26359	0.00545211	1	0.329351	glgA	glycogen synthase	Carbohydrate Transport/Metab
CTL0517	CT_265	-0.375196	0.434334	-0.978894	0.0146487	-0.381998	1.21e-06	-0.481276	0.441505	0.098001	0.205163	accA	acetyl-CoA carboxylase carboxyltransferase subunit alpha	Lipid Trans/Metab
CTL0361	CT_106	0.953031	0.0814286	0.861562	0.0149025	0.518781	0.000305728	0.916321	0.00811384	0.827384	3.84694e-14	CTL0361	tRNA pseudouridine synthase A	Transl/Ribos Struct/Biogen
CTL0625	CT_371	0.64804	0.160018	0.814546	0.0152103	0.347326	0.00500178	0.594533	0.0408577	-0.155084	0.116668	CTL0625	hypothetical protein	Function unknown
CTL0237	CT_862	0.400233	0.690743	0.968657	0.0154985	0.126399	0.614927	1.11739	0.00539706	-0.436093	0.000290316	lcrH	type III secretion chaperone	Type III Secretion
CTL0638	CT_382.1	-0.224193	0.788025	-3.37834	0.0164826	-3.06939	3.28e-13	-4.635	0.000823651	1.88319	2.8531e-11	CTL0638	membrane or cell envelope associated	Wall/Memb/Env Biogen
CTL0651	CT_395	-2.43109	2.77e-12	-0.568952	0.0168598	-0.49907	0.027887	0.134757	0.794753	1.78036	3.26444e-179	grpE	stress response protein GrpE	Posttrans Mod/Turnover/Chap
CTL0054	CT_685	0.385686	0.378443	1.52418	0.016865	0.488342	7.46e-07	1.65867	0.0157778	-0.248764	0.00167	CTL0054	ABC transporter ATP-binding protein	Posttrans Mod/Turnover/Chap
CTL0278	CT_023	1.52797	8.87e-06	0.854873	0.0176531	0.365213	0.000421923	0.770243	0.021001	0.160828	0.0330354	prfA	peptide chain release factor 1	Transl/Ribos Struct/Biogen
CTL0257	CT_002	0.061314	0.90929	0.611863	0.0177473	0.428185	0.0071636	0.942609	0.000579582	-0.544794	6.39282e-07	gatC	aspartyl/glutamyl-tRNA amidotransferase subunit C	Transl/Ribos Struct/Biogen
CTL0832	CT_569	-0.658697	0.174931	0.701629	0.0202457	-0.525532	6.12e-05	0.623615	0.0716065	0.110517	0.321677	CTL0832	type II secretion system protein G	Intracell Traff/Secret/Transport
CTL0227	CT_854	-0.065837	0.899824	0.750998	0.0204235	0.496893	5.92e-09	0.570884	0.0854227	-0.292631	0.000108244	CTL0227	ABC transporter permease/substrate-binding protein	Inorg Ion Transport/Metab
CTL0231	CT_856	-0.181236	0.729502	0.486664	0.0204852	-0.477887	7.82e-09	0.629857	0.034231	-0.322713	8.13482e-06	CTL0231	sulfate transporter	Inorg Ion Transport/Metab
CTL0643	CT_387	0.102841	0.829352	0.491276	0.0204852	-0.318134	4.38e-05	0.288188	0.358483	-0.0970163	0.179798	CTL0643	LOG family protein	Nucleotide Transport/Metab
CTL0298	CT_042	-0.18916	0.753615	-0.635288	0.0205521	-0.00801587	0.939853	-0.481178	0.381912	-0.393754	8.04369e-07	CTL0298	glycosyl hydrolase	Carbohydrate Transport/Metab
CTL0725	CT_465	-0.131657	0.872074	-2.69203	0.0210723	-0.507782	0.00101214	-2.64713	0.0509372	0.421164	0.00660877	CTL0725	hypothetical protein	Function unknown
CTL0692	CT_433	1.73824	0.0847527	-1.7539	0.0213143	-0.628235	0.175055	-2.08348	0.00686135	0.217221	0.340278	hemD	uroporphyrinogen-III synthase	Coenzyme Transport/Metab
CTL0282	CT_027	1.00638	0.00564058	0.909826	0.0217601	0.012767	0.911412	0.824245	9.79e-05	-1.13602	6.48369e-82	trmD	fused tRNA (guanine-N(1)-)-methyltransferase	Transl/Ribos Struct/Biogen
CTL0139	CT_770	0.596025	0.158044	0.398656	0.0222334	0.507038	9.29e-12	0.425648	0.151089	0.207585	0.0122242	fabF	3-oxoacyl-ACP synthase	Lipid Trans/Metab
CTL0666	CT_409	0.73066	0.0529482	1.24089	0.0242934	0.17193	0.0797478	0.958151	0.11415	-0.118321	0.18593	CTL0666	sodium/alanine symporter	AA/OligoPep Transport/Metab
CTL0332	CT_076	2.0266	6.05e-06	1.30141	0.0247801	0.392671	0.00110992	0.926334	0.27561	0.790841	3.50507e-17	smpB	SsrA-binding protein	Posttrans Mod/Turnover/Chap
CTL0572	CT_320	0.665734	0.128298	1.03766	0.0247801	0.564863	1.85e-05	1.3333	0.00174073	-0.36742	4.323e-09	nusG	transcription termination/antitermination protein NusG	Transcription
CTL0795	CT_533	-0.515595	0.161062	-0.743637	0.0247801	-0.283673	0.000799043	-0.143897	0.787034	-0.162448	0.0107064	lpxC	UDP-3-O-[3-hydroxymyristoyl] N-acetylglucosamine deacetylase	Wall/Memb/Env Biogen
CTL0351	CT_096	-0.435059	0.256316	1.31112	0.0258485	0.244304	0.0400401	1.3129	0.0671167	-0.982647	6.89286e-54	infB	translation initiation factor IF-2	Transl/Ribos Struct/Biogen
CTL0352	CT_097	-1.19045	0.000262706	0.91043	0.0259062	0.319767	0.000170616	1.22279	0.0498188	-1.32009	2.87956e-106	nusA	transcription termination/antitermination protein NusA	Transcription
CTL0806	CT_544	-0.419459	0.348436	-0.753709	0.027254	-0.152555	0.211585	-0.896078	0.000612002	-0.121176	0.0442005	uhpC	hexose phosphate transport protein	Carbohydrate Transport/Metab
CTL0499	CT_247	-1.63688	0.000260518	-0.739583	0.0280795	0.00964126	0.924048	-0.378813	0.34257	1	0.0357394	pdhC	pyruvate dehydrogenase complex dihydrolipoyllysine-residue acetyltransferase component	Energy Prod/Conv
CTL0674	CT_417	0.238758	0.690743	0.62896	0.0291562	-0.0190555	0.932161	0.384675	0.10495	-1.25296	1.23431e-32	CTL0674	metal ABC transporter permease	Inorg Ion Transport/Metab
CTL0733	CT_472	0.865738	0.0309049	1.17981	0.0297386	0.239097	0.0618657	0.738715	0.298933	0.0092832	0.966907	CTL0733	hypothetical protein	Function unknown
CTL0736	CT_475	0.775737	0.0278771	1.87044	0.0301501	0.431368	0.000641624	1.75565	0.0396002	0.304325	2.61279e-06	pheT	phenylalanine--tRNA ligase subunit beta	Transl/Ribos Struct/Biogen
CTL0850	CT_587	-0.141366	0.797747	0.670012	0.0313627	0.245559	0.0216461	0.772802	0.00220573	-0.0798224	0.256261	eno	enolase	Carbohydrate Transport/Metab
CTL0769	CT_507	-0.181469	0.708159	1.02241	0.0315804	0.300206	2.31e-08	1.28538	0.0187699	-0.488305	2.74615e-17	rpoA	DNA-directed RNA polymerase subunit alpha	Transcription
CTL0618	CT_364	1.09214	0.000891214	1.35734	0.0325524	0.0545449	0.497791	1.09001	0.0647162	-1.23212	1.2932e-85	dapB	4-hydroxy-tetrahydrodipicolinate reductase	AA/OligoPep Transport/Metab
CTL0624	CT_370	-0.233615	0.788165	-0.992195	0.0325524	-0.604543	0.000172757	-0.914857	0.0583415	-0.631557	1.04362e-07	aroDE	bifunctional 3-dehydroquinate dehydratase/shikimate dehydrogenase	AA/OligoPep Transport/Metab
CTL0060	CT_691	1.72918	1.97e-05	1.39072	0.0344946	0.0615784	0.506106	0.901204	0.255529	-0.861568	6.09718e-52	CTL0060	hypothetical protein	Function unknown
CTL0508	CT_256	-0.485579	0.245747	-0.63084	0.0348964	-0.0276869	0.879123	-0.439461	0.194454	-0.412513	8.1144e-05	CTL0508	HlyC/CorC family transporter	AA/OligoPep Transport/Metab
CTL0039	CT_670	-1.98327	2.52e-08	-2.09154	0.0348964	-1.61348	3.66e-20	-1.8892	0.105489	-0.0862506	0.213321	CTL0039	hypothetical protein	Function unknown
CTL0281	CT_026	1.02648	0.00949684	1.27361	0.0353287	0.205569	0.0405603	0.939988	0.0494604	-1.25163	3.59386e-20	rpsP	30S ribosomal protein S16	Transl/Ribos Struct/Biogen
CTL0214	CT_842	0.196998	0.667266	0.932537	0.0356899	0.365967	0.0017277	0.575073	0.267096	0.112278	0.0573846	pnp	polyribonucleotide nucleotidyltransferase	Transl/Ribos Struct/Biogen
CTL0680	CT_421.2	2.81892	1.54e-10	1.63887	0.0358429	0.489406	3.15e-07	0.836708	0.361689	0.629447	2.532e-20	CTL0680	hypothetical protein	Function unknown
CTL0509	CT_257	-0.473432	0.336932	-0.489688	0.0367133	-0.00179079	0.987343	-0.403917	0.0868163	-0.819114	6.2021e-13	CTL0509	HlyC/CorC family transporter	AA/OligoPep Transport/Metab
CTL0823	CT_560	-2.24753	1.01e-10	-1.5105	0.0371814	-1.41085	1.75e-31	-1.63879	0.0227823	1	3.83274e-10	CTL0823	hypothetical protein	Function unknown
CTL0390	CT_135	1.08009	0.00162894	1.52988	0.0373583	0.359042	5.48e-05	1.33933	0.0841823	-0.56754	6.02536e-08	CTL0390	Inclusion membrane protein	Inc Memb Protein
CTL0265	CT_010	0.95146	0.00678232	0.670862	0.0375181	0.182854	0.0976387	0.744349	0.199179	0.345023	1.61143e-05	htrB	lipid A biosynthesis lauroyl acyltransferase	Lipid Trans/Metab
CTL0035	CT_666	-2.31398	1.81e-08	-2.03559	0.0377479	-1.59958	1.99e-45	-2.16997	0.0418773	-0.111793	0.145254	CTL0035	type III secretion system-related protein	Type III Secretion
CTL0843	CT_580	2.08728	3.01e-09	1.17186	0.0378362	0.298191	0.0880697	0.651584	0.359582	-0.411497	0.000176623	CTL0843	S-adenosylmethionine/S-adenosylhomocysteine transporter	Carbohydrate Transport/Metab
CTL0780	CT_518	0.365143	0.403744	1.1964	0.038111	0.171944	0.0825902	1.32206	0.000852602	-0.631568	3.74674e-26	rplN	50S ribosomal protein L14	Transl/Ribos Struct/Biogen
CTL0034	CT_665	-2.40751	3.81e-08	-2.46341	0.0382754	-1.6208	8.75e-61	-2.54193	0.045614	-0.215202	0.00247716	CTL0034	hypothetical protein	Function unknown
CTL0029	CT_660	-1.23105	0.000172459	-1.51947	0.0392529	-1.85334	3.46e-24	-2.01152	0.00592979	0.242694	0.017124	gyrA2	DNA topoisomerase IV subunit A	Replicat/Recomb/Repair
CTL0684	CT_425	-0.144689	0.75381	0.516048	0.0406896	0.246935	0.00114423	0.544593	0.133368	0.611669	4.51421e-23	CTL0684	hypothetical protein	Function unknown
CTL0544	CT_292	-0.264965	0.650046	0.523808	0.040869	0.609721	0.000574165	1.08606	0.0100184	-0.357046	2.23971e-08	dut	deoxyuridine 5'-triphosphate nucleotidohydrolase	Nucleotide Transport/Metab
CTL0783	CT_521	0.196747	0.670691	1.10411	0.0408981	0.168636	0.0164323	0.860445	0.309186	-0.578544	2.67961e-20	rplP	50S ribosomal protein L16	Transl/Ribos Struct/Biogen
CTL0742	CT_481	-0.171195	0.806071	-1.17218	0.0409018	-0.723696	2.53e-10	-1.17158	0.0454548	0.178681	0.226249	CTL0742	polysaccharide deacetylase family protein	Function unknown
CTL0313	CT_057	1.72655	1.6e-07	1.02648	0.0419481	-0.242511	0.0999024	-0.105104	0.871444	0.217893	0.00882706	gcpE	4-hydroxy-3-methylbut-2-en-1-yl diphosphate synthase (flavodoxin)	Lipid Trans/Metab
CTL0472	CT_220	0.98354	0.0707494	0.945988	0.0419985	0.789417	0.000260031	1.08612	0.0392121	0.665688	1.20827e-09	CTL0472	aromatic acid decarboxylase	Coenzyme Transport/Metab
CTL0561	CT_309	1.16259	0.00124753	0.985427	0.0431133	0.624946	9.61e-08	1.25771	0.0220458	0.879084	1.97193e-31	CTL0561	V-type ATP synthase subunit C	Energy Prod/Conv
CTL0672	CT_415	0.673235	0.149949	1.67115	0.043519	0.00945899	0.947694	1.18919	0.190716	-0.456527	3.63834e-06	CTL0672	metal ABC transporter substrate-binding protein	Inorg Ion Transport/Metab
CTL0631	CT_377	0.982175	0.155221	-0.996851	0.0444253	-0.415682	0.22195	-0.679336	0.174636	0.857973	2.15318e-29	ltuA	late transcription unit A protein	Function unknown
CTL0868	CT_605	0.172253	0.766398	-0.693097	0.0463166	-0.576738	1.35e-09	-0.88234	0.00796199	0.499945	5.53522e-11	CTL0868	hypothetical protein	Function unknown
CTL0438	CT_186	-0.837857	0.0309633	1.01485	0.0469356	0.570788	1.01e-07	1.38051	0.0131933	0.141924	0.0722625	devB	6-phosphogluconolactonase	Carbohydrate Transport/Metab
CTL0836	CT_573	1.61942	2.03e-06	1.1778	0.0469988	-0.289331	0.104933	1.11221	0.0966111	-0.950457	2.34835e-37	CTL0836	hypothetical protein	Function unknown
CTL0340	CT_085	0.171592	0.717861	0.779189	0.0477317	0.302507	0.00386991	0.527522	0.147442	0.229331	0.0228628	CTL0340	decarboxylase	Coenzyme Transport/Metab
CTL0331	CT_075	-0.330789	0.447899	0.609365	0.0481438	0.880892	7.37e-15	0.722013	0.018262	0.273203	2.8153e-05	dnaN	DNA polymerase III subunit beta	Replicat/Recomb/Repair
CTL0249	CT_870	-1.63818	1.76e-07	-1.6863	0.0482258	-1.85963	7.05e-42	-1.95869	0.021911	-0.177836	0.0147938	pmpF	outer membrane protein PmpF	Wall/Memb/Env Biogen
CTL0538	CT_286	-1.4255	0.000137638	-1.69282	0.0482619	-1.06075	4.14e-85	-1.616	0.0797903	0.220214	0.00588582	clpC	ATP-dependent Clp protease ATP-binding subunit	Posttrans Mod/Turnover/Chap
CTL0311	CT_055	-2.18126	1.28e-06	-2.79229	0.0494974	-2.53247	8.23e-31	-3.11851	0.0322182	1	0.0381778	sucB	2-oxoglutarate dehydrogenase complex subunit dihydrolipoyllysine-residue succinyltransferase	Energy Prod/Conv
CTL0778	CT_516	-0.266932	0.556926	0.69705	0.0512649	0.19313	0.0109934	0.927067	1.81e-06	-0.835879	1.07269e-43	rplE	50S ribosomal protein L5	Transl/Ribos Struct/Biogen
CTL0600	CT_346	0.515295	0.210788	1.01353	0.0512649	0.823407	1.13e-18	1.21526	0.0330894	-0.332484	0.000287854	CTL0600	ribonuclease Z	Transl/Ribos Struct/Biogen
CTL0613	CT_359	2.01251	1.77e-09	0.970199	0.0516991	0.18768	0.0164323	0.875514	0.0478546	-0.287593	4.28165e-06	CTL0613	biotin transporter BioY	Coenzyme Transport/Metab
CTL0261	CT_006	1.77747	0.00244581	1.16528	0.0516991	0.035571	0.938323	0.187375	0.845307	0.588563	0.000849784	CTL0261	Inclusion membrane protein	Inc Memb Protein
CTL0586	CT_332	0.154459	0.750693	0.44821	0.0516991	0.0282408	0.71541	0.361147	0.0647162	0.217998	0.00121245	pykF	pyruvate kinase	Carbohydrate Transport/Metab
CTL0099	CT_730	1.22373	0.00838521	1.07469	0.0516991	0.329267	0.00816394	1.03942	0.0841216	-0.203157	0.00604238	ribD	bifunctional diaminohydroxyphosphoribosylaminopyrimidine deaminase/5-amino-6-(5-phosphoribosylamino)uracil reductase	Coenzyme Transport/Metab
CTL0089	CT_720	-0.138512	0.892195	1.24104	0.0516991	-0.286733	0.100078	0.841196	0.202004	0.399167	0.0101186	CTL0089	hypothetical protein	Function unknown
CTL0551	CT_299	-0.372009	0.447899	-1.34272	0.0524569	0.0420387	0.776496	-0.955523	0.19485	0.0636346	0.601379	hemC	porphobilinogen deaminase	Coenzyme Transport/Metab
CTL0553	CT_301	-0.187764	0.825779	-0.690647	0.0524844	-0.450508	1.71e-05	-0.31981	0.202963	-0.775225	1.77665e-26	pknD	serine/threonine-protein kinase	Posttrans Mod/Turnover/Chap
CTL0417	CT_161	0.511948	0.391267	-1.07758	0.0529868	0.574012	0.00166297	-1.22113	0.0244415	0.236408	0.462593	CTL0417	hypothetical protein	Function unknown
CTL0583A	CT_330	-0.0960502	0.875754	1.16761	0.0529868	0.306052	0.0312132	1.08003	0.153472	0.0704828	0.477774	xseB	hypothetical protein	Function unknown
CTL0791	CT_529	-0.241797	0.560344	0.91326	0.0541354	0.389708	3.57e-08	0.832155	0.0812971	1.06721	1.84199e-29	CTL0791	Inclusion membrane protein	Inc Memb Protein
CTL0117	CT_748	0.0625907	0.939691	0.787333	0.0547535	0.140585	0.126808	1.08979	0.0110525	-0.195	0.0036638	mfd	transcription-repair coupling factor	Replicat/Recomb/Repair
CTL0612	CT_358	2.58394	2.14e-11	0.956477	0.0559793	-0.428638	0.000392105	0.400777	0.525138	0.415502	8.97988e-08	CTL0612	Inclusion membrane protein	Inc Memb Protein
CTL0845	CT_582	0.0070656	0.986327	0.962004	0.0571193	0.24731	0.000479426	0.645678	0.329954	0.0115746	0.813983	minD	ParA family chromosome partitioning ATPase	Cell Cycle/Div/Partit
CTL0102	CT_733	-0.753111	0.0273598	-0.54546	0.0584009	-0.161074	0.146749	-0.54165	0.0854227	0.596197	8.24161e-15	CTL0102	hypothetical protein	Function unknown
CTL0307	CT_051	0.0348403	0.964932	-0.924147	0.0589807	-1.44416	7.63e-11	-1.12216	0.00594708	-0.489614	0.000553318	CTL0307	Putative secreted, Pmp-like protein	Wall/Memb/Env Biogen
CTL0854	CT_591	-0.396432	0.61564	-1.74698	0.0605557	-1.46467	1.02e-16	-2.00548	0.0312596	-0.029911	0.865046	sdhB	succinate dehydrogenase iron-sulfur subunit	Energy Prod/Conv
CTL0629	CT_375	-0.356174	0.369477	-0.674555	0.062762	-0.154828	0.0405536	-0.639185	0.0545967	0.801187	2.60951e-22	CTL0629	oxidoreductase	AA/OligoPep Transport/Metab
CTL0765	CT_503	-1.12441	0.00245047	-1.50812	0.0629236	-1.87365	8.24e-25	-2.17941	0.00347127	-0.276323	0.0363123	CTL0765	hypothetical protein	Function unknown
CTL0405	CT_150	1.49297	0.000772067	1.70092	0.0642942	0.77128	8.25e-07	1.14199	0.263892	0.198975	0.162559	rpmG	50S ribosomal protein L33	Transl/Ribos Struct/Biogen
CTL0002	CT_634	-0.414137	0.342931	-1.4986	0.0655168	-0.332972	1.07e-05	-1.24545	0.10562	0.699815	2.19435e-27	nqrA	Na(+)-translocating NADH-quinone reductase subunit A	Energy Prod/Conv
CTL0106	CT_737	-0.00290175	0.993958	-0.744207	0.0663465	-0.80682	1.34e-10	-1.13878	0.00413047	0.388026	3.56778e-06	CTL0106	T3S effector or secreted protein	Type III Secretion
CTL0275	CT_020	0.142135	0.788025	0.947423	0.0680647	0.362639	0.000439967	0.962705	0.0328316	0.30541	3.60731e-06	lepB	signal peptidase I	Intracell Traff/Secret/Transport
CTL0448	CT_196	0.237115	0.82489	0.89216	0.0681128	0.294841	0.161574	1.03189	0.0647162	0.323289	0.334117	CTL0448	hypothetical protein	Function unknown
CTL0145	CT_776	-0.129171	0.7805	-0.589263	0.0687758	-0.29483	1.04e-05	-0.439821	0.238989	0.464734	1.07768e-13	aas	long chain fatty acid--[acyl-carrier-protein] ligase	Lipid Trans/Metab
CTL0015	CT_647	0.164111	0.825779	1.39728	0.0692045	0.12531	0.413301	1.43212	0.0505051	-1.28526	3.52388e-19	CTL0015	Putative exported protein (lipoprotein)	Gen Func Pred Only
CTL0110	CT_741	1.13666	0.0107418	1.11788	0.0697329	0.195723	0.245692	1.43946	0.0265922	-1.46977	4.19557e-35	yajC	preprotein translocase subunit YajC	Intracell Traff/Secret/Transport
CTL0792	CT_530	-0.275599	0.540154	-0.463427	0.0732299	-0.500632	0.000210105	-0.229928	0.493294	-1.34848	1.98165e-83	fmt	methionyl-tRNA formyltransferase	Transl/Ribos Struct/Biogen
CTL0431	CT_179	-0.175361	0.770692	-0.746298	0.0768976	-0.81632	2.47e-09	-0.702596	0.198458	-1.28251	1.57603e-27	CTL0431	Inclusion membrane protein	Inc Memb Protein
CTL0173	CT_804	-0.378921	0.354987	-1.19675	0.077326	-0.68706	1.43e-09	-1.89557	0.00307115	0.0629195	0.533671	ispE	4-diphosphocytidyl-2C-methyl-D-erythritol kinase	Lipid Trans/Metab
CTL0272	CT_017	0.200325	0.721349	-0.834193	0.0793623	-0.0105179	0.916995	-0.612908	0.232676	1.5644	5.59323e-142	CTL0272	hypothetical protein	Function unknown
CTL0696	CT_437	0.412798	0.31827	1.05097	0.0852307	0.263088	0.0249853	1.12891	0.110002	-0.300069	2.11503e-07	fusA	elongation factor G	Transl/Ribos Struct/Biogen
CTL0364	CT_109	-0.339231	0.468982	0.435631	0.0860199	0.526916	3.2e-09	0.348729	0.0230775	-0.174688	0.103987	CTL0364	hypothetical protein	Function unknown
CTL0718	CT_458	0.183184	0.753324	-0.755553	0.0860663	-0.529963	3.4e-06	-0.689267	0.198458	0.0713419	0.5402	CTL0718	acetyltransferase	Transl/Ribos Struct/Biogen
CTL0141	CT_772	-0.477742	0.255111	0.868981	0.0876798	0.362747	0.00284132	1.45009	0.00413047	-0.129135	0.0756157	ppa	inorganic pyrophosphatase	Energy Prod/Conv
CTL0881	CT_617	0.0355596	0.948523	1.10894	0.0897701	0.307494	0.0164039	0.633065	0.282109	-0.272238	1.66031e-05	rpsT	30S ribosomal protein S20	Transl/Ribos Struct/Biogen
CTL0803	CT_541	-1.58248	2.31e-05	0.632929	0.0897701	0.0917493	0.258508	0.68027	0.0896109	0.116943	0.0678323	mip	peptidyl-prolyl cis-trans isomerase	Posttrans Mod/Turnover/Chap
CTL0455	CT_203	-0.190349	0.732884	-1.25094	0.0907987	-0.338294	0.00127406	-1.51672	0.0271645	-0.298611	0.0163423	CTL0455	hypothetical protein	Function unknown
CTL0876	CT_612	0.38193	0.395844	1.40508	0.0924625	0.122357	0.374034	1.36362	0.162037	-1.50408	8.71597e-108	folA	dihydrofolate reductase	Coenzyme Transport/Metab
CTL0195	CT_823	-0.159405	0.782475	-0.945269	0.0936532	-0.0660021	0.411211	-0.640226	0.326507	1.42109	9.10104e-37	htrA	serine protease	Posttrans Mod/Turnover/Chap
CTL0365	CT_110	-2.37507	6.42e-12	1.00662	0.0940786	0.86995	2.03e-19	1.67991	0.00247159	1.19439	1.67527e-102	groEL	chaperonin GroEL	Posttrans Mod/Turnover/Chap
CTL0128	CT_759	-0.0192371	0.972505	-0.468624	0.0942352	0.0740195	0.499894	-0.36335	0.282437	-0.0370985	0.621791	nlpD	muramidase	Wall/Memb/Env Biogen
CTL0243	CT_864	0.665771	0.0691931	-1.39104	0.0964345	-0.890015	9.44e-09	-2.04207	0.00094825	-0.328964	0.00276058	xerD	site-specific tyrosine recombinase XerD	Replicat/Recomb/Repair
CTL0890	CT_626	-0.00483418	0.990304	1.01084	0.0974982	0.0745891	0.312855	0.797378	0.184209	-0.375238	1.75148e-08	rpsD	30S ribosomal protein S4	Transl/Ribos Struct/Biogen
CTL0191	CT_819	2.11271	7.76e-08	1.05251	0.0980513	-0.00640978	0.945145	0.0414733	0.934461	1.18482	2.21683e-81	CTL0191	Cellular Component Localizations (integral component of membrane/membrane)	Gen Func Pred Only
CTL0076	CT_707	0.0250766	0.963531	0.890025	0.0980513	0.439012	1.23e-10	1.29154	0.0110943	0.0954458	0.108618	tig	trigger factor	Posttrans Mod/Turnover/Chap
CTL0663	CT_406	-0.341765	0.474945	0.61985	0.0980513	0.132906	0.188085	0.296481	0.519607	0.0637401	0.500017	nrdR	transcriptional regulator NrdR	Transcription
CTL0045	CT_676	-1.03393	0.0242643	-0.819089	0.101866	-2.49095	1.48e-25	-1.44552	0.00360089	0.0148067	0.994831	CTL0045	protein-arginine kinase activator protein	Posttrans Mod/Turnover/Chap
CTL0569	CT_317	0.440338	0.365187	1.35153	0.10345	0.496695	8.46e-07	1.22359	0.189322	-0.520505	1.56518e-17	rplJ	50S ribosomal protein L10	Transl/Ribos Struct/Biogen
CTL0662	CT_405	1.43753	5.7e-05	1.23432	0.104419	0.0918304	0.381276	0.982444	0.317013	-1.33115	1.88206e-74	ribC	riboflavin synthase	Coenzyme Transport/Metab
CTL0262	CT_007	1.23671	0.000673477	0.755197	0.108409	0.324409	0.00144056	1.07793	0.0103274	-0.127888	0.108618	CTL0262	hypothetical protein	Function unknown
CTL0057	CT_688	0.686605	0.092742	0.564951	0.111459	0.132889	0.0953141	0.843974	0.00142332	0.796371	2.086e-24	parB	chromosome partitioning protein ParB	Cell Cycle/Div/Partit
CTL0221	CT_849	-2.13839	2.5e-10	-1.41198	0.111459	-2.2473	1.59e-16	-1.21828	0.208979	-0.365828	0.0126726	CTL0221	T3SS secreted protein	Type III Secretion
CTL0768	CT_506	-0.0741349	0.892195	0.937293	0.111459	0.274976	9.02e-05	1.16674	0.00623605	0.0296073	0.699828	rplQ	50S ribosomal protein L17	Transl/Ribos Struct/Biogen
CTL0274	CT_019	0.614655	0.0741378	1.23721	0.111969	0.444058	2.08e-06	1.20009	0.134571	-0.329476	3.48549e-08	ileS	isoleucine--tRNA ligase	Transl/Ribos Struct/Biogen
CTL0204	CT_832	0.0825008	0.875754	1.63505	0.111969	0.897393	7.82e-09	1.48181	0.174023	0.267157	0.0202343	nusB	transcription termination factor NusB	Transcription
CTL0555	CT_303	-0.229724	0.694398	-0.278344	0.121494	0.0840178	0.595961	0.072104	0.845736	-0.28869	0.00050026	CTL0555	hypothetical protein	Function unknown
CTL0809	CT_547	-1.07596	0.00284793	-0.484921	0.124943	-0.141082	0.318802	0.222089	0.667359	0.8342	4.18552e-35	CTL0809	tetratricopeptide repeat protein	Posttrans Mod/Turnover/Chap
CTL0350	CT_095	-1.15802	0.00678232	0.718904	0.124943	0.24915	0.0111647	0.755273	0.0644786	-0.921917	2.67961e-20	rbfA	ribosome-binding factor A	Transl/Ribos Struct/Biogen
CTL0751	CT_490	0.417693	0.621655	-1.22486	0.124943	-0.824842	0.00229434	-1.84466	0.0137349	-1.20957	1.46042e-10	CTL0751	hypothetical protein	Function unknown
CTL0598	CT_344	-0.696658	0.0642503	-0.706748	0.125036	-0.18588	0.00161624	-0.525688	0.305774	1.08175	3.25169e-75	lon	Lon protease	Posttrans Mod/Turnover/Chap
CTL0279	CT_024	1.00079	0.00633383	0.55888	0.132695	0.170922	0.175055	0.569393	0.177006	0.196271	0.0152867	CTL0279	release factor glutamine methyltransferase	Transl/Ribos Struct/Biogen
CTL0495	CT_243	-1.28964	0.000561377	-0.637838	0.132952	0.225651	0.0358172	-0.0421685	0.942388	0.254533	8.31209e-05	lpxD	UDP-3-O-acylglucosamine N-acyltransferase	Wall/Memb/Env Biogen
CTL0777	CT_515	-0.497397	0.222614	0.554954	0.133022	0.20257	0.195379	0.699467	0.14236	-0.77295	3.20075e-26	rpsH	30S ribosomal protein S8	Transl/Ribos Struct/Biogen
CTL0536	CT_284	0.883088	0.0182596	0.730628	0.135731	-0.067784	0.494359	0.310075	0.581619	0.318943	0.00037726	CTL0536	phospholipase D	Lipid Trans/Metab
CTL0524	CT_272	0.763848	0.0587227	0.7366	0.136573	0.657774	9.73e-09	0.83153	0.102105	0.000605292	0.963321	CTL0524	ribosomal RNA small subunit methyltransferase H	Transl/Ribos Struct/Biogen
CTL0048	CT_679	0.272513	0.503993	0.808319	0.137126	0.279929	0.000362864	0.996463	0.0495424	0.419664	2.44643e-13	tsf	elongation factor Ts	Transl/Ribos Struct/Biogen
CTL0169	CT_800	1.33801	0.000147187	0.99368	0.137126	0.213678	0.00652464	0.798624	0.311299	0.199809	0.0162213	pth	peptidyl-tRNA hydrolase	Transl/Ribos Struct/Biogen
CTL0085	CT_716	-0.0190537	0.984623	-1.88792	0.137126	-1.08094	0.00193808	-2.53162	0.0305024	0.267598	0.331833	CTL0085	hypothetical protein	Function unknown
CTL0203	CT_831	0.558322	0.440631	0.547617	0.137126	0.181203	0.295865	0.606828	0.088167	0.0957007	0.49845	murB	UDP-N-acetylenolpyruvoylglucosamine reductase	Wall/Memb/Env Biogen
CTL0357	CT_102	0.107357	0.875754	-0.421756	0.138067	-0.0308401	0.761354	-0.453608	0.0967934	0.402986	2.94897e-05	CTL0357	FliO/MopB family protein	Gen Func Pred Only
CTL0637	CT_382	0.981336	0.0162479	-0.556993	0.143114	0.173882	0.321813	-0.919208	0.0014812	-0.307735	0.0107577	aroG	3-deoxy-7-phosphoheptulonate synthase	AA/OligoPep Transport/Metab
CTL0432	CT_180	0.965558	0.00765858	0.596774	0.143133	0.000698196	0.993844	0.460084	0.306953	-0.869089	3.40456e-21	CTL0432	ABC transporter ATP-binding protein	Inorg Ion Transport/Metab
CTL0300	CT_044	2.11945	7.5e-07	1.21357	0.145559	0.0815966	0.31851	0.233293	0.827653	1.29499	2.98578e-78	ssb	single-stranded DNA-binding protein	Replicat/Recomb/Repair
CTL0588	CT_334	0.012704	0.981379	1.09119	0.145559	0.59996	0.00324072	1.30688	0.0862098	0.41339	2.8886e-10	dnaX	DNA polymerase III subunit delta'	Replicat/Recomb/Repair
CTL0818	CT_555	-0.135635	0.872074	-0.470456	0.146503	-0.518595	3.88e-06	-0.322656	0.0573546	-1.20175	1.0347e-54	CTL0818	helicase	Replicat/Recomb/Repair
CTL0571	CT_319	0.0771113	0.887522	1.36869	0.146503	0.572712	1.25e-19	1.18853	0.245184	-0.405482	1.02517e-10	rplK	50S ribosomal protein L11	Transl/Ribos Struct/Biogen
CTL0384	CT_129	1.44141	0.000294307	1.02004	0.151489	0.736001	4.83e-10	0.744828	0.298933	0.191782	0.0890068	CTL0384	ABC transporter permease	AA/OligoPep Transport/Metab
CTL0516	CT_264	-0.850396	0.0133979	-0.830522	0.154654	-0.246964	0.00887114	-0.561725	0.410486	-0.225966	0.00396922	CTL0516	ABC transporter ATP-binding protein/permease	Gen Func Pred Only
CTL0608	CT_354	0.620208	0.092742	-0.679771	0.156257	0.0123614	0.922675	-0.424987	0.399708	-0.0611211	0.372784	CTL0608	ribosomal RNA small subunit methyltransferase A	Transl/Ribos Struct/Biogen
CTL0554	CT_302	0.0153997	0.972505	0.906214	0.156783	-0.176921	0.201245	0.544849	0.527365	-1.1317	6.35506e-74	valS	valine--tRNA ligase	Transl/Ribos Struct/Biogen
CTL0789	CT_527	1.01731	0.00710733	1.26636	0.15766	0.287176	9.09e-05	1.14831	0.317013	-1.04332	1.42482e-67	rplD	50S ribosomal protein L4	Transl/Ribos Struct/Biogen
CTL0245	CT_866	0.533919	0.19619	0.367392	0.158939	0.0585396	0.675159	0.201479	0.474542	-0.19911	0.00210247	glgB	1,4-alpha-glucan branching protein	Carbohydrate Transport/Metab
CTL0810	CT_548	-0.265283	0.745499	-0.925162	0.160944	-0.468711	0.0324898	-0.727988	0.374599	0.4518	1.00108e-05	CTL0810	Biological Process(Gram-Negative-Bacterium-Type Cell Outer Membrane Assembly), Cellular Component Localizations(outer membrane)	Wall/Memb/Env Biogen
CTL0184	CT_813	0.358394	0.405064	0.638627	0.16237	-1.25872	7.61e-20	-0.442655	0.281257	-0.829756	3.80968e-25	CTL0184	inclusion membrane protein	Inc Memb Protein
CTL0611A	CT_357	2.38294	2.69e-07	0.577735	0.163849	-0.0500131	0.850456	0.0298584	0.963003	0.441147	0.00415023	CTL0611A	hypothetical protein	Function unknown
CTL0133	CT_764	0.26104	0.811252	-0.398189	0.163975	-0.392979	0.0216325	-0.0869176	0.852848	-0.11878	0.366146	CTL0133	hypothetical protein	Function unknown
CTL0134	CT_765	-1.01593	0.0369772	-1.06881	0.163975	-0.438465	0.00136964	-0.753396	0.399708	0.116011	0.617488	rsbV2	anti-sigma F factor antagonist	Signal Transduct
CTL0436	CT_184	-0.257151	0.712008	-1.01966	0.167016	0.3545	0.0242568	-0.88367	0.269595	-0.164731	0.196679	CTL0436	Holliday junction resolvase	Replicat/Recomb/Repair
CTL0556	CT_304	-1.19151	0.0347246	-0.507902	0.167016	0.245154	0.104933	0.522662	0.417914	-0.0382706	0.630138	atpK	V-type ATP synthase subunit K	Energy Prod/Conv
CTL0797	CT_535	0.279994	0.556926	-1.09048	0.167518	-0.213918	0.0074428	-0.991717	0.249199	0.909622	7.09223e-32	CTL0797	acyl-CoA thioesterase	Lipid Trans/Metab
CTL0817	CT_554	0.891053	0.0121613	1.08546	0.167518	0.186413	0.0062101	0.685543	0.453823	-0.353538	0.000858886	brnQ	branched-chain amino acid transport system carrier protein	AA/OligoPep Transport/Metab
CTL0461	CT_209	0.20084	0.643654	1.2671	0.168065	0.416866	1.8e-05	1.08991	0.229242	-0.0224188	0.684002	leuS	leucine--tRNA ligase	Transl/Ribos Struct/Biogen
CTL0014	CT_646	1.32129	0.00032617	0.887829	0.174877	0.299764	0.000607063	0.951279	0.172479	-1.48839	2.56336e-78	CTL0014	hypothetical protein	Function unknown
CTL0721	CT_461	-1.20497	0.000384352	0.390483	0.177036	-0.0132366	0.872627	0.394582	0.0951592	-0.00816291	0.981916	CTL0721	metallo-phosphoesterase	Posttrans Mod/Turnover/Chap
CTL0295	CT_039.1	0.383181	0.806071	-0.814775	0.18112	-0.932417	0.0572072	-1.38306	0.00120414	-0.871107	0.903068	CTL0295	hypothetical protein	Function unknown
CTL0321	CT_065	-1.91323	1.48e-09	0.417675	0.182844	0.301977	0.00131799	0.445759	0.0967934	0.104218	0.0701344	CTL0321	ADP, ATP carrier protein	Energy Prod/Conv
CTL0347	CT_092	0.88811	0.0284342	0.625908	0.183232	0.37789	0.000131177	1.16249	0.0279344	0.467178	6.53722e-11	CTL0347	ribosome-binding ATPase	Transl/Ribos Struct/Biogen
CTL0370	CT_115	1.41504	5.15e-05	1.15357	0.185273	0.848641	1.55e-13	1.50128	0.0866892	0.309978	0.0170114	incD	inclusion membrane protein D	Inc Memb Protein
CTL0749	CT_488	1.19816	0.0025611	-1.11362	0.187613	0.0154595	0.931074	-1.35285	0.108529	0.872658	4.95641e-23	CTL0749	phosphohydrolase	Gen Func Pred Only
CTL0801	CT_539	1.19111	0.00164153	1.57999	0.187613	0.139246	0.049122	1.39049	0.271857	-0.594395	1.33129e-12	trxA	thioredoxin	Posttrans Mod/Turnover/Chap
CTL0601	CT_347	0.603669	0.564321	-0.728841	0.187613	-0.561945	0.103179	-0.502063	0.407415	0.497146	0.000399486	xerC	tyrosine recombinase XerC	Replicat/Recomb/Repair
CTL0445	CT_193	1.22319	0.00301952	1.00127	0.187613	0.536079	0.0256216	1.28747	0.124769	-0.172296	0.0174717	tgt	queuine tRNA-ribosyltransferase	Transl/Ribos Struct/Biogen
CTL0664	CT_407	-1.13054	0.00472812	-0.724938	0.19022	-0.734315	1.92e-11	-0.920484	0.0629238	0.52697	1.75819e-10	dksA	RNA polymerase-binding transcription factor	Transcription
CTL0147	CT_778	0.152157	0.867442	-0.320838	0.19022	-0.0887255	0.43355	-0.157648	0.529184	-0.174214	0.0626544	priA	primosomal protein N'	Replicat/Recomb/Repair
CTL0201	CT_829	1.14299	0.0161012	0.812558	0.19191	-0.0271457	0.916995	0.3718	0.62672	-0.127438	0.186217	trmB	tRNA (guanine-N(7)-)-methyltransferase	Transl/Ribos Struct/Biogen
CTL0120	CT_751	0.901918	0.0273573	0.978024	0.194065	-0.877256	3e-06	0.775827	0.428731	-0.655151	9.37358e-17	amn	AMP nucleosidase	Nucleotide Transport/Metab
CTL0533	CT_281	-1.42018	0.000228501	-1.00777	0.196446	-0.133503	0.26475	-0.158007	0.871444	0.0433326	0.686181	nqrE	Na(+)-translocating NADH-quinone reductase subunit E	Energy Prod/Conv
CTL0206	CT_834	0.108987	0.848295	1.23232	0.197033	0.596205	0.000451641	1.34548	0.209968	-0.677287	4.25076e-22	rpmI	50S ribosomal protein L35	Transl/Ribos Struct/Biogen
CTL0779	CT_517	-0.065251	0.894919	0.753657	0.197055	0.218717	0.0332561	0.897898	0.202251	-0.739047	2.69042e-22	rplX	50S ribosomal protein L24	Transl/Ribos Struct/Biogen
CTL0794	CT_532	-0.900916	0.0187256	-0.708204	0.197055	-0.489104	5.91e-09	-0.359017	0.553119	-0.738843	1.78992e-17	fabZ	3-hydroxyacyl-ACP dehydratase	Lipid Trans/Metab
CTL0859	CT_595	-0.467691	0.223824	-1.0465	0.20047	-1.4992	1.25e-37	-1.55766	0.0494604	0.660227	3.50198e-13	dsdD	thiol:disulfide interchange protein	Posttrans Mod/Turnover/Chap
CTL0874	CT_610	-1.18773	0.00283235	0.866005	0.200825	0.247617	0.0209487	1.33355	0.0532692	-0.668506	2.02773e-32	CTL0874	virulence protein CADD	Coenzyme Transport/Metab
CTL0669	CT_412	1.27256	0.07175	0.869957	0.204556	-0.103619	0.414114	1.64319	0.0854227	-0.185696	0.00674869	pmpA	outer membrane protein PmpA	Wall/Memb/Env Biogen
CTL0615	CT_361	-0.132215	0.788025	1.82701	0.208087	-0.255177	0.0269362	2.14577	NA	-1.58858	2.1928e-117	dapA	4-hydroxy-tetrahydrodipicolinate synthase	AA/OligoPep Transport/Metab
CTL0870	CT_606.1	-1.79262	0.000407216	-1.19434	0.208179	-1.65467	4.75e-18	-1.45711	0.137075	1.02838	9.81438e-08	CTL0870	hypothetical protein	Function unknown
CTL0026	CT_657	0.0811687	0.911737	-1.22892	0.21563	-0.809919	7.78e-05	-1.12834	0.349167	0.437188	0.0269336	CTL0026	hypothetical protein	Function unknown
CTL0130	CT_761	-0.05023	0.947513	-0.696837	0.216923	-0.340032	0.00620906	-0.387192	0.4894	0.15511	0.211823	murG	UDP-N-acetylglucosamine--N-acetylmuramyl-(pentapeptide) pyrophosphoryl-undecaprenol N-acetylglucosamine transferase	Wall/Memb/Env Biogen
CTL0685	CT_426	-0.233252	0.754612	0.328616	0.216923	0.153923	0.12981	0.51396	0.057831	-0.0383552	0.757412	CTL0685	menaquinone biosynthesis protein	Coenzyme Transport/Metab
CTL0131	CT_762	-0.175485	0.694398	0.182472	0.217577	0.172235	0.0871766	0.443363	0.0178103	-0.365985	1.18968e-08	murC	bifunctional UDP-N-acetylmuramate--L-alanine ligase/D-alanine--D-alanine ligase	Wall/Memb/Env Biogen
CTL0673	CT_416	0.904157	0.174017	0.57708	0.217577	-0.220366	0.312215	0.0333948	0.954242	-0.625891	1.54884e-07	CTL0673	metal ABC transporter ATP-binding protein	Inorg Ion Transport/Metab
CTL0707	CT_447	-0.310953	0.503993	-0.696419	0.217648	-0.197657	0.0219412	-0.533076	0.46404	-0.533893	1.2357e-16	recJ	single-stranded-DNA-specific exonuclease	Replicat/Recomb/Repair
CTL0605	CT_351	0.752031	0.1546	0.59273	0.220089	-0.0698937	0.622061	0.421138	0.527365	-0.75823	6.08691e-23	CTL0605	hypothetical protein	Function unknown
CTL0280	CT_025	0.644408	0.0639808	0.852947	0.221505	0.52104	3.53e-14	1.00668	0.215227	-0.766602	1.09251e-39	ffh	signal recognition particle subunit FFH	Intracell Traff/Secret/Transport
CTL0872	CT_608	-0.122762	0.788025	0.892555	0.221505	0.202124	0.0108005	0.468229	0.566535	0.10455	0.08816	uvrD	ATP-dependent DNA helicase	Replicat/Recomb/Repair
CTL0523	CT_271	-0.179768	0.826141	-1.48222	0.221505	-0.338327	0.0968598	-1.52938	0.213188	-0.0244423	1	CTL0523	hypothetical protein	Function unknown
CTL0788	CT_526	0.440606	0.278448	1.09023	0.226729	0.21881	0.00122126	1.12491	0.272437	-0.753668	2.45987e-32	rplW	50S ribosomal protein L23	Transl/Ribos Struct/Biogen
CTL0847	CT_584	-1.8907	2.56e-08	0.635099	0.226729	-0.0693486	0.562675	1.02393	0.0301063	-0.526773	2.36441e-17	CTL0847	type III secretion structural protein	Type III Secretion
CTL0798	CT_536	0.139116	0.776921	-0.335047	0.226729	-0.203957	0.0254173	-0.194223	0.498284	0.175677	0.0281416	dnaQ2	DNA polymerase III subunit epsilon	Replicat/Recomb/Repair
CTL0069	CT_700	-1.5974	4.7e-07	-0.50238	0.226915	-0.546869	2.86e-18	-0.290241	0.509268	0.608615	2.03515e-21	CTL0069	hypothetical protein	Function unknown
CTL0630	CT_376	0.462991	0.318777	-0.483174	0.22702	0.242552	0.00355289	-0.146844	0.797676	0.747156	7.41922e-34	mdhC	malate dehydrogenase	Energy Prod/Conv
CTL0341	CT_086	2.50679	6.89e-10	1.52498	0.231823	0.660822	1.93e-13	0.471904	0.771468	-0.172583	0.0867847	rpmB	50S ribosomal protein L28	Transl/Ribos Struct/Biogen
CTL0218	CT_846	-0.15406	0.795545	0.6295	0.238805	-0.166192	0.256571	0.354619	0.583623	-0.134165	0.226249	CTL0218	hypothetical protein	Function unknown
CTL0090	CT_721	0.474754	0.441043	0.759836	0.240535	-0.16108	0.396397	0.193903	0.813345	0.457263	0.00010576	CTL0090	aminotransferase	AA/OligoPep Transport/Metab
CTL0562	CT_310	0.888918	0.0260391	1.10328	0.243763	0.775753	9.93e-32	0.97701	0.331169	0.707012	1.55872e-21	CTL0562	V-type ATP synthase subunit E	Energy Prod/Conv
CTL0548	CT_296	1.8835	2.3e-08	1.59515	0.244041	0.894433	9.78e-11	1.18591	0.407415	-0.236376	0.0114753	CTL0548	hypothetical protein	Function unknown
CTL0381	CT_126	0.474826	0.210788	1.17592	0.244041	0.575628	8.78e-05	1.33714	0.174636	0.129727	0.069056	rpsI	30S ribosomal protein S9	Transl/Ribos Struct/Biogen
CTL0469	CT_217	0.317044	0.564339	0.407996	0.244075	0.198783	0.146749	0.0264906	0.954242	-0.362039	2.05736e-05	CTL0469	tRNA 2-thiocytidine biosynthesis TtcA	Transl/Ribos Struct/Biogen
CTL0714	CT_454	-0.228951	0.650046	0.516739	0.244552	-0.13406	0.358322	0.737242	0.200471	-1.29724	2.96208e-67	argS	arginine--tRNA ligase	Transl/Ribos Struct/Biogen
CTL0271	CT_016	-0.63389	0.186378	-0.795881	0.251535	-0.364754	0.563678	0.157873	0.866832	2.43284	0	CTL0271	Heat-activated gene F	Transcription
CTL0710	CT_450	0.358687	0.407784	1.0147	0.257961	0.652831	1.87e-07	1.0465	0.239801	-0.0161931	0.915188	uppS	isoprenyl transferase	Lipid Trans/Metab
CTL0444	CT_192	1.59872	0.00664167	0.954632	0.260605	-0.120788	0.686558	0.816134	0.311753	-0.761801	5.53522e-11	CTL0444	Inclusion membrane protein	Inc Memb Protein
CTL0359	CT_104	-0.585142	0.130794	0.832777	0.261955	0.51368	4.41e-06	1.06171	0.133368	-0.654836	3.59984e-21	fabI	enoyl-(acyl carrier protein) reductase	Lipid Trans/Metab
CTL0892	CT_628	1.01539	0.00431165	-0.659436	0.262648	-0.0945091	0.312215	-0.481347	0.505623	0.184834	0.00247672	ispA	farnesyl diphosphate synthase	Coenzyme Transport/Metab
CTL0550	CT_298	-0.444624	0.305945	-0.344384	0.264126	-0.0835475	0.377506	-0.447298	0.363086	-0.773975	8.01237e-21	radA	DNA repair protein RadA	Posttrans Mod/Turnover/Chap
CTL0560	CT_308	0.0856101	0.864998	0.649483	0.270577	0.579251	3.76e-09	1.09076	0.0751116	1	2.74163e-20	CTL0560	V-type ATP synthase subunit alpha	Energy Prod/Conv
CTL0802	CT_540	0.161676	0.776921	0.824512	0.270577	-0.195288	0.156983	0.612742	0.453805	-0.199243	0.0107577	CTL0802	tRNA (cytidine(34)-2'-O)-methyltransferase	Transl/Ribos Struct/Biogen
CTL0575	CT_323	0.278776	0.548774	1.187	0.270577	0.973948	1.15e-11	1.09626	0.282109	-0.106824	0.163303	infA	translation initiation factor IF-1	Transl/Ribos Struct/Biogen
CTL0482	CT_230	0.06715	0.906139	1.05369	0.273715	0.432944	0.0301906	0.783654	0.415218	0.879147	3.75485e-32	CTL0482	sodium:dicarboxylate symport protein	Energy Prod/Conv
CTL0846	CT_583	-1.21265	0.00195852	0.713755	0.273715	0.0776894	0.394447	0.567046	0.356685	-0.377258	4.27422e-05	gp6D	virulence protein GP6-D	Intracell Traff/Secret/Transport
CTL0504	CT_252	0.01322	0.978382	-0.422277	0.273722	0.102502	0.289233	-0.186956	0.703065	0.175638	0.042765	lgt	prolipoprotein diacylglyceryl transferase	Wall/Memb/Env Biogen
CTL0051	CT_682	0.125117	0.825779	-0.912068	0.274653	-0.791341	7.17e-15	-0.316872	0.771452	0.675892	4.67067e-24	pbpB	penicillin-binding protein	Wall/Memb/Env Biogen
CTL0181	CT_810	-0.0482615	0.924083	1.12561	0.275995	0.553568	5.31e-09	1.00807	0.324676	-0.0371127	0.74205	rpmF	50S ribosomal protein L32	Transl/Ribos Struct/Biogen
CTL0334	CT_078	0.410959	0.400857	0.579347	0.280647	0.556492	0.000722879	0.346094	0.53998	1.05221	1.28817e-39	folD	bifunctional 5,10-methylene-tetrahydrofolate dehydrogenase/5,10-methylene-tetrahydrofolate cyclohydrolase	Coenzyme Transport/Metab
CTL0837	CT_574	-0.412186	0.361944	-0.747171	0.280647	-0.0086032	0.939853	-0.0385001	0.964185	-0.729509	3.64855e-20	pepP	aminopeptidase	AA/OligoPep Transport/Metab
CTL0391	CT_136	1.34725	0.000462574	0.41998	0.280897	0.159973	0.207059	0.152194	0.813345	0.140901	0.081016	CTL0391	phospholipase-carboxylesterase family protein	Gen Func Pred Only
CTL0543	CT_291	0.155545	0.787835	0.955952	0.28202	0.407668	4.08e-06	1.41969	0.0636804	-0.933319	9.75762e-33	ptsN_2	PTS fructose transporter subunit IIA	Carbohydrate Transport/Metab
CTL0148	CT_779	0.433148	0.597019	-1.09818	0.282961	-0.927008	0.00020933	-0.96049	0.407719	0.401358	0.00067727	CTL0148	hypothetical protein	Function unknown
CTL0668	CT_411	-0.102965	0.904811	0.513124	0.282961	-0.173027	0.0803763	0.710365	0.105229	-0.069634	0.449585	lpxB	lipid-A-disaccharide synthase	Wall/Memb/Env Biogen
CTL0030	CT_661	-0.0378961	0.963531	0.705066	0.283776	-0.741182	2.91e-05	-0.038632	0.961535	0.286021	0.000830124	gyrB	DNA topoisomerase IV subunit B	Replicat/Recomb/Repair
CTL0595	CT_341	-0.0862997	0.852306	0.715826	0.283776	0.510496	9.91e-11	0.914348	0.0797903	0.107284	0.117209	dnaJ	chaperone protein DnaJ	Posttrans Mod/Turnover/Chap
CTL0150	CT_781	0.635026	0.101592	0.317266	0.284955	-0.258688	0.0170685	0.355604	0.332628	-0.0996048	0.179798	lysS	lysine--tRNA ligase	Transl/Ribos Struct/Biogen
CTL0021	CT_652.1	-1.75789	0.0014438	-1.52696	0.284955	-2.19385	1.31e-20	-1.97818	0.170132	0.215676	0.27584	CTL0021	hypothetical protein	Function unknown
CTL0804	CT_542	-0.248713	0.548774	1.25687	0.291802	0.404617	5.06e-06	1.47532	0.23816	0.391786	1.9855e-11	aspS	aspartate--tRNA(Asp/Asn) ligase	Transl/Ribos Struct/Biogen
CTL0208	CT_836	1.14774	0.00178958	0.6564	0.292714	0.319006	9.43e-05	0.448175	0.491448	0.129682	0.0303728	pheS	phenylalanine--tRNA ligase subunit alpha	Transl/Ribos Struct/Biogen
CTL0650	CT_394	-1.02817	0.0161012	-0.348628	0.296612	-0.428157	0.0398443	0.207003	0.771703	3.00528	0	hrcA	heat-inducible transcription repressor	Transcription
CTL0641	CT_385	-0.145605	0.811986	-0.403345	0.296612	-0.542663	1.2e-10	-0.738782	0.0557324	1.32004	1.73801e-39	CTL0641	Histidine triad motif hydrolase	Nucleotide Transport/Metab
CTL0222	CT_849.1	0.43624	0.400857	0.481068	0.296612	0.852179	1.09e-19	1.00361	0.0312596	-0.471373	3.50585e-14	CTL0222	hypothetical protein	Function unknown
CTL0067	CT_698	0.919546	0.0441185	0.535795	0.296612	-0.373343	0.00165731	0.164662	0.824039	0.489536	1.80926e-06	trmE	tRNA modification GTPase	Transl/Ribos Struct/Biogen
CTL0378	CT_123	-0.753597	0.0587227	0.478834	0.296801	0.374199	0.000605316	1.04817	0.0194639	0.148382	0.0495367	accB	acetyl-CoA carboxylase biotin carboxyl carrier protein subunit	Lipid Trans/Metab
CTL0025	CT_656	-0.585803	0.200794	-1.30521	0.296801	-0.503798	0.00012805	-1.11874	0.466034	0.199513	0.0849833	CTL0025	hypothetical protein	Function unknown
CTL0108	CT_739	0.159022	0.75045	-0.335562	0.299896	-0.196517	0.0193868	-0.763992	0.00834106	0.602418	4.98543e-18	ftsK	DNA translocase FtsK	Replicat/Recomb/Repair
CTL0406	CT_151	1.64024	3.04e-06	0.905793	0.30825	-0.0148154	0.931074	0.284227	0.809244	-0.546069	9.01648e-14	CTL0406	lipoprotein releasing system ABC transporter permease	Wall/Memb/Env Biogen
CTL0252	CT_873	0.124866	0.880916	-0.551862	0.30825	-1.23886	5.46e-08	-1.32753	0.0395271	1.21503	1.50982e-12	CTL0252	hypothetical protein	Function unknown
CTL0210	CT_838	-0.874919	0.087046	-1.1616	0.30825	-0.620639	4.81e-11	-1.37959	0.217262	0.0208599	0.890207	CTL0210	LptF/LptG family permease	Wall/Memb/Env Biogen
CTL0640	CT_384	0.0804764	0.896571	-0.485482	0.308331	-1.03214	2.05e-11	-0.768623	0.031408	0.461367	2.42729e-07	CTL0640	HEAT repeat domain-containing protein	Gen Func Pred Only
CTL0701	CT_442	-0.382332	0.488387	-0.433483	0.308331	-0.365897	2.07e-05	-0.557199	0.298933	0.236791	0.00439724	CTL0701	Inclusion membrane protein	Inc Memb Protein
CTL0114	CT_745	0.201552	0.852547	0.415188	0.308331	0.0108694	0.935075	0.783435	0.0531024	0.123483	0.175751	hemG	protoporphyrinogen oxidase	Coenzyme Transport/Metab
CTL0741	CT_480	-1.05057	0.00124753	0.201457	0.310123	0.486833	3.28e-05	0.554075	0.0137349	0.25812	3.43518e-05	oppA4	oligopeptide ABC transporter substrate-binding protein	AA/OligoPep Transport/Metab
CTL0821	CT_558	-1.50194	0.00181409	0.598783	0.311167	-0.0930044	0.265712	0.404836	0.53998	0.700478	2.75677e-23	lipA	lipoyl synthase	Coenzyme Transport/Metab
CTL0667	CT_410	-0.759451	0.038218	0.41708	0.311167	-0.0630578	0.419207	0.609962	0.160943	-0.151169	0.0572027	pcnB	poly A polymerase	Transl/Ribos Struct/Biogen
CTL0010	CT_642	-0.0180448	0.972505	-0.636904	0.311461	-0.802584	1.49e-17	-0.863808	0.151089	-0.823872	4.45931e-16	CTL0010	hypothetical protein	Function unknown
CTL0394	CT_139	-0.298636	0.626102	0.238479	0.313024	-0.0678998	0.551673	0.33369	0.1696	1.13525	4.33161e-50	oppA	oligopeptide ABC transporter substrate-binding protein	AA/OligoPep Transport/Metab
CTL0190	CT_818	1.21804	0.000282652	0.668194	0.313231	0.4425	0.013149	0.865605	0.347359	-0.78776	2.15793e-28	CTL0190	tyrosine-specific transport protein	AA/OligoPep Transport/Metab
CTL0129	CT_760	0.199656	0.690743	-0.511993	0.316954	-0.11469	0.332434	-0.253584	0.666703	0.254046	0.00167972	ftsW	lipid II flippase FtsW	Cell Cycle/Div/Partit
CTL0838	CT_575	0.0293157	0.964932	-1.14899	0.317302	-0.392511	0.0010879	-1.30299	0.282109	-0.105377	0.522847	mutL	DNA mismatch repair protein	Replicat/Recomb/Repair
CTL0403	CT_148	-0.0302978	0.953404	0.217344	0.319757	0.561697	3.53e-09	0.0867809	0.854634	0.932839	2.21023e-44	mhpA	FAD-dependent monooxygenase	Coenzyme Transport/Metab
CTL0782	CT_520	0.0996837	0.867442	0.877745	0.320765	0.269208	0.0301906	1.09782	0.189322	-0.282446	0.0998274	rpmC	50S ribosomal protein L29	Transl/Ribos Struct/Biogen
CTL0019	CT_651	1.1369	0.00074472	0.327318	0.322293	-0.235972	0.00952375	0.420684	0.174636	0.163198	0.112014	CTL0019	Putative exported protein	Gen Func Pred Only
CTL0235	CT_860	0.765159	0.0936798	1.17009	0.3223	0.231523	0.0604448	1.45835	0.270698	-0.45278	2.47044e-10	copD2	type III secretion system translocator CopD2	Type III Secretion
CTL0647	CT_391	-0.89451	0.130266	-0.210571	0.3223	-0.430399	0.0388673	-0.523528	0.0544918	0.525318	8.63412e-09	CTL0647	ABC transporter substrate-binding protein	Gen Func Pred Only
CTL0514	CT_262	-0.168954	0.781024	-0.589632	0.3223	-0.166986	0.207262	-0.504856	0.355457	-0.105215	0.337651	CTL0514	menaquinone biosynthesis protein	Coenzyme Transport/Metab
CTL0456	CT_204	-0.831273	0.0211199	-0.934823	0.327768	-0.417263	8.48e-08	-1.21442	0.207187	-0.0172461	0.792181	CTL0456	sodium:sulfate symporter	Carbohydrate Transport/Metab
CTL0697	CT_438	1.10932	0.00283002	1.32677	0.328813	0.569651	1.48e-09	1.4422	NA	-0.50882	3.52388e-19	rpsG	30S ribosomal protein S7	Transl/Ribos Struct/Biogen
CTL0354	CT_099	0.226085	0.69968	0.214484	0.33141	0.919254	1.65e-19	0.47677	0.0498188	0.728336	6.77985e-22	trxB	thioredoxin reductase	Posttrans Mod/Turnover/Chap
CTL0623	CT_369	0.0917863	0.910069	-0.267754	0.331876	-0.149935	0.492114	-0.103558	0.854634	-0.633787	1.04159e-05	aroB	3-dehydroquinate synthase	AA/OligoPep Transport/Metab
CTL0493	CT_241	-0.151392	0.782078	0.370722	0.332311	0.517515	7.72e-06	0.675037	0.103314	0.320912	7.19013e-08	CTL0493	outer membrane protein	Wall/Memb/Env Biogen
CTL0694	CT_435	-1.10203	0.00253219	0.716428	0.333789	-0.159242	0.0718847	0.815587	0.245184	0.252639	5.43837e-05	CTL0694	sulfite reductase flavoprotein subunit alpha	Energy Prod/Conv
CTL0136	CT_767	0.135492	0.797848	-0.274808	0.334852	-0.156465	0.0950749	-0.560989	0.0509372	0.327924	5.84176e-05	CTL0136	dehypoxanthine futalosine cyclase	Coenzyme Transport/Metab
CTL0729	CT_469	0.919133	0.113184	-0.942372	0.338457	-0.520247	0.0164323	-0.786237	0.516646	0.161384	0.333654	CTL0729	hypothetical protein	Function unknown
CTL0196	CT_824	0.521512	0.146795	0.814447	0.342129	0.572434	4.87e-09	0.987395	0.267096	-0.475998	1.90339e-15	CTL0196	Zn-dependent peptidase	Posttrans Mod/Turnover/Chap
CTL0863	CT_600	-0.0560115	0.920643	0.618221	0.342129	-0.272347	0.0206319	-0.02926	0.966055	0.403801	9.098e-09	pal	peptidoglycan-associated lipoprotein	Wall/Memb/Env Biogen
CTL0200	CT_828	-1.50788	7.93e-06	-0.238715	0.342475	-0.745615	3.17e-11	-0.750009	0.000305398	0.538032	5.41847e-16	nrdB	ribonucleoside-diphosphate reductase subunit beta	Nucleotide Transport/Metab
CTL0447	CT_195	0.100452	0.875754	0.260991	0.342475	0.152011	0.173397	0.927669	0.00334164	0.196103	0.0300551	CTL0447	hypothetical protein	Function unknown
CTL0142	CT_773	-0.0269866	0.957086	0.595451	0.342475	0.73634	6.64e-11	0.775319	0.134405	0.0768397	0.255294	ldh	leucine dehydrogenase	AA/OligoPep Transport/Metab
CTL0215	CT_843	0.430776	0.412011	0.969195	0.346161	0.417078	2.63e-05	0.404103	0.735141	-0.237765	0.000321176	rpsO	30S ribosomal protein S15	Transl/Ribos Struct/Biogen
CTL0897	CT_632	0.149325	0.788165	0.409546	0.346161	-0.109362	0.180816	0.681028	0.14236	0.0210467	0.943603	CTL0897	hypothetical protein	Function unknown
CTL0103	CT_734	1.96753	3.08e-06	-0.211725	0.347014	-0.0857353	0.643286	-0.731771	1.59e-06	0.886353	2.32515e-50	CTL0103	lipoprotein	Gen Func Pred Only
CTL0434	CT_182	-0.137009	0.787835	0.659808	0.35056	0.648184	1.43e-17	0.239076	0.738045	-1.1989	3.87109e-48	kdsB	3-deoxy-manno-octulosonate cytidylyltransferase	Wall/Memb/Env Biogen
CTL0567	CT_315	-1.02714	0.00132465	0.509586	0.351296	0.0549738	0.582274	0.918946	0.153461	-0.933376	6.32172e-60	rpoB	DNA-directed RNA polymerase subunit beta	Transcription
CTL0671	CT_414	-1.65356	1.1e-06	-0.950975	0.351296	-1.23061	1.07e-48	-0.327847	0.818401	0.664212	2.89786e-32	pmpC	outer membrane protein PmpC	Wall/Memb/Env Biogen
CTL0140	CT_771	0.527832	0.277733	0.947738	0.351296	0.244431	0.0161115	0.39689	0.75664	-0.513646	3.77669e-13	CTL0140	hydrolase	Gen Func Pred Only
CTL0800	CT_538	0.608087	0.0991645	0.657328	0.351296	0.340495	3.68e-05	0.784006	0.363442	0.175901	0.00590084	CTL0800	hypothetical protein	Function unknown
CTL0528	CT_276	-1.72275	1.12e-06	-0.754151	0.351296	-0.184367	0.144346	-0.0860622	0.942388	0.0347508	0.759299	CTL0528	polymer-forming cytoskeletal protein	Cell Cycle/Div/Partit
CTL0510	CT_258	0.442246	0.301368	-0.647106	0.354052	0.129185	0.419207	-0.57665	0.407415	-0.528701	3.79102e-09	CTL0510	cysteine desulfurase	AA/OligoPep Transport/Metab
CTL0330	CT_074	0.532233	0.410064	0.428164	0.355862	-0.0143331	0.936868	0.302348	0.610982	-0.426345	0.00725917	recF	recombination protein F	Replicat/Recomb/Repair
CTL0125	CT_756	0.681273	0.061624	-0.336049	0.360881	0.0428381	0.715911	0.139526	0.806923	1.05667	9.87654e-34	murF	UDP-N-acetylmuramoyl-tripeptide--D-alanyl-D-alanine ligase	Wall/Memb/Env Biogen
CTL0111	CT_742	0.749798	0.13548	-0.382098	0.369327	-0.190198	0.103179	-0.75892	0.0554856	-0.312616	0.00220653	CTL0111	23S rRNA (uracil-5-)-methyltransferase RumA	Transl/Ribos Struct/Biogen
CTL0534	CT_282	-1.41797	0.00194132	-0.845914	0.369327	0.194555	0.114378	-0.123218	0.912038	-0.300261	0.00435554	gcsH	glycine cleavage system protein H	AA/OligoPep Transport/Metab
CTL0187	CT_815	0.340687	0.397771	-0.939396	0.369327	0.0494598	0.75166	-0.486459	0.735141	-0.0938884	0.18593	glmM	phosphoglucosamine mutase	Carbohydrate Transport/Metab
CTL0745	CT_484	-0.252163	0.630193	-0.466884	0.374432	-0.507529	5.26e-06	-0.696441	0.0854227	0.536967	2.79609e-09	CTL0745	Membrane protein	Gen Func Pred Only
CTL0368	CT_113	-0.57776	0.161896	-0.650672	0.374688	-0.312905	0.000954537	-0.128576	0.887774	0.408519	2.73979e-12	clpB	chaperone protein ClpB	Posttrans Mod/Turnover/Chap
CTL0314	CT_058	1.16894	0.0014134	0.872561	0.376689	0.0681496	0.686764	0.38931	0.725643	-0.193397	0.0425969	CTL0314	hypothetical protein	Function unknown
CTL0009	CT_641	0.843807	0.01547	0.568598	0.37681	-0.599535	1.23e-06	0.438055	0.404225	-1.7572	4.19997e-145	CTL0009	membrane efflux protein	Gen Func Pred Only
CTL0166	CT_797	-0.375716	0.411126	-0.589132	0.377693	0.101028	0.23169	-0.801653	0.276992	1.57417	9.97475e-87	pgsA	CDP-diacylglycerol--glycerol-3-phosphate 3-phosphatidyltransferase	Lipid Trans/Metab
CTL0426	CT_172.1	-0.282943	0.784128	0.545662	0.377693	-0.197468	0.527001	-0.983517	0.00627252	-0.0653049	0.810722	CTL0426	hypothetical protein	Function unknown
CTL0182	CT_811	0.609498	0.149594	1.03721	0.384947	0.149876	0.233249	0.936488	0.465574	-0.0356123	0.669926	plsX	phosphate acyltransferase	Lipid Trans/Metab
CTL0168	CT_799	0.333572	0.434334	1.26366	0.385576	0.396605	4.55e-07	1.1292	NA	-0.0238933	0.579777	rplY	50S ribosomal protein L25/general stress protein Ctc	Transl/Ribos Struct/Biogen
CTL0479	CT_227	1.61656	0.000278916	0.250297	0.39058	-0.495622	0.0161299	-0.213011	0.577982	-0.510551	0.0154144	CTL0479	inclusion membrane protein	Inc Memb Protein
CTL0796	CT_534	0.870055	0.0267348	-0.752429	0.399657	-0.248842	0.0250981	-0.923739	0.298933	-0.210629	0.0196149	lnt	apolipoprotein N-acyltransferase	Wall/Memb/Env Biogen
CTL0811	CT_549	0.288525	0.621389	-0.366496	0.402827	-0.353318	0.0032594	-0.411275	0.374599	0.521605	9.35713e-09	rsbW	serine/threonine protein kinase RsbW	Signal Transduct
CTL0604	CT_350	0.0329038	0.964932	-0.309846	0.402827	-0.304473	0.0167484	-0.530034	0.0920754	0.179345	0.0898366	CTL0604	HEAT repeat domain-containing protein	Gen Func Pred Only
CTL0496	CT_244	1.27509	0.00259061	-0.585538	0.404618	0.105396	0.512082	-0.396606	0.610982	-0.913586	2.7263e-15	CTL0496	hypothetical protein	Function unknown
CTL0690	CT_431	1.09661	0.00637369	0.265532	0.415406	0.179122	0.124894	0.251538	0.527365	-0.0207761	0.856354	clpP	ATP-dependent Clp protease proteolytic subunit	Posttrans Mod/Turnover/Chap
CTL0155	CT_787	1.84119	3.03e-07	1.01024	0.419102	0.586918	0.0010555	0.82714	0.534135	0.158824	0.0221327	rpsN	30S ribosomal protein S14	Transl/Ribos Struct/Biogen
CTL0747	CT_486	-0.936949	0.018941	-0.647857	0.425565	-0.442958	5.28e-12	-0.391532	0.661646	0.897208	4.2732e-21	fliY	ABC transporter substrate-binding protein	AA/OligoPep Transport/Metab
CTL0766	CT_504	-0.148036	0.766398	-0.205072	0.426342	-0.257789	0.0618657	0.0139141	0.966317	-0.451379	3.03706e-12	grgA	General regulator of genes A	Transcription
CTL0731	CT_471	1.11416	0.00850346	-0.40452	0.427116	0.32569	0.000316302	-0.19356	0.784656	0.535368	2.104e-11	CTL0731	hypothetical protein	Function unknown
CTL0156	CT_788	1.04552	0.00226072	0.676047	0.427279	0.07019	0.470871	0.376913	0.715616	-0.0480065	0.684187	CTL0156	Leader 60 peptide periplasmic	Inc Memb Protein
CTL0008	CT_640	0.900284	0.00827883	-0.271184	0.435362	-0.27192	0.0126199	-0.172083	0.581619	0.198022	0.00599003	recC	exodeoxyribonuclease V subunit gamma	Replicat/Recomb/Repair
CTL0498	CT_246	-1.32725	0.00163862	-0.425945	0.43648	0.27041	0.02536	-0.0427503	0.941958	1	7.05652e-11	pdhB	pyruvate dehydrogenase E1 component subunit beta	Energy Prod/Conv
CTL0244	CT_865	1.32294	0.000518259	0.746491	0.441197	0.348661	0.00183482	0.480148	0.590293	0.258668	0.00191933	CTL0244	hypothetical protein	Function unknown
CTL0752	CT_491	0.347434	0.388704	-0.434126	0.447863	-0.307498	0.0813753	-0.567875	0.435907	-1.16091	8.25172e-80	rho	transcription termination factor	Transcription
CTL0007	CT_639	0.31143	0.674549	-0.3139	0.454005	-0.766289	2.26e-10	-0.299504	0.527365	-0.521396	5.76359e-09	recB	exodeoxyribonuclease V subunit beta	Replicat/Recomb/Repair
CTL0880	CT_616	0.117792	0.811986	-0.668112	0.459675	-0.602567	1.28e-06	-0.52687	0.584439	0.778841	1.99494e-28	CTL0880	hypothetical protein	Function unknown
CTL0545	CT_293	-0.342832	0.411624	-0.283365	0.464065	-0.381176	0.000411802	-0.0962413	0.866832	-0.414769	1.17269e-10	accD	acetyl-CoA carboxylase subunit beta	Lipid Trans/Metab
CTL0831	CT_568	-0.744297	0.19417	0.566902	0.464065	-0.567222	7.01e-06	0.499469	0.476635	-0.071698	0.575716	CTL0831	Cellular Component Localizations(integral component of membrane/membrane)	Wall/Memb/Env Biogen
CTL0656	CT_399	-0.304164	0.480574	-0.599404	0.46677	-0.176929	0.0746535	-0.318509	0.75664	0.0118016	0.876203	CTL0656	carbohydrate isomerase	Carbohydrate Transport/Metab
CTL0756	CT_495	0.587804	0.109423	0.747801	0.475319	0.204837	0.0756725	0.878697	0.438282	-0.429624	3.67833e-11	CTL0756	ADP, ATP carrier protein	Energy Prod/Conv
CTL0326	CT_070	-2.3123	3.97e-10	-0.22744	0.475319	-0.0257743	0.846784	0.24804	0.547488	-0.539879	6.38094e-06	CTL0326	ABC transporter permease	Inorg Ion Transport/Metab
CTL0454	CT_202	-0.505411	0.480574	-0.443999	0.489962	-0.55322	0.0042358	-0.263104	0.780343	-1.47123	2.1845e-30	oppF	oligopeptide ABC transporter ATP-binding protein	AA/OligoPep Transport/Metab
CTL0531	CT_279	-1.54969	0.000402282	-0.317117	0.489962	-0.120161	0.183563	-0.201525	0.660688	0.286806	0.00054467	nqrC	Na(+)-translocating NADH-quinone reductase subunit C	Energy Prod/Conv
CTL0356	CT_101	0.247044	0.683621	0.392097	0.489962	0.484506	1.05e-06	0.855428	0.175354	0.292581	0.000615876	CTL0356	Inclusion membrane protein	Inc Memb Protein
CTL0478	CT_226	0.724155	0.167452	-0.428034	0.492935	-0.097613	0.645623	-0.187248	0.814444	-0.409229	0.0197189	CTL0478	inclusion membrane protein	Inc Memb Protein
CTL0349	CT_094	-1.30297	0.000382438	0.611398	0.49708	0.086281	0.444554	1.07481	0.28054	-0.822376	8.54696e-22	truB	tRNA pseudouridine synthase B	Transl/Ribos Struct/Biogen
CTL0325	CT_069	-1.92717	1.91e-09	0.260844	0.498063	0.111331	0.188617	0.681271	0.0494604	-0.158416	0.0179675	ytgC-ytgR	ABC transporter permease, iron-regulated transcriptional regulator	Inorg Ion Transport/Metab
CTL0005	CT_637	-0.383168	0.319983	0.262049	0.501272	0.0866505	0.240651	0.667591	0.144079	-0.346817	2.90917e-08	aspC	aromatic amino acid aminotransferase	AA/OligoPep Transport/Metab
CTL0266	CT_011	-0.99448	0.00440127	0.358098	0.501272	0.499102	4.77e-08	0.610138	0.105489	0.104679	0.147412	CTL0266	cyclic di-AMP synthase regulator	Signal Transduct
CTL0018	CT_650	-0.151797	0.787835	0.730698	0.507277	0.116261	0.276301	0.913108	0.415084	0.564856	1.24533e-21	recA	recombinase A	Replicat/Recomb/Repair
CTL0153A	CT_785	-0.551898	0.267021	0.653348	0.507277	0.613159	0.00136198	0.58768	0.492275	-0.372448	0.015121	rpmH	50S ribosomal protein L34	Transl/Ribos Struct/Biogen
CTL0488	CT_236	-0.49522	0.290358	-0.68706	0.507863	-0.309603	4.26e-06	-0.687945	0.470753	0.0957527	0.161016	acpP	acyl carrier protein	Lipid Trans/Metab
CTL0704	CT_444.1	-0.609018	0.256316	-0.313185	0.512625	-0.328317	0.032334	-0.554909	0.189322	-0.635845	9.50755e-09	CTL0704	hypothetical protein	Function unknown
CTL0163	CT_794.1	0.587603	0.522586	0.361637	0.512952	-0.261514	0.388394	0.830512	0.335059	0.846401	0.0174717	CTL0163	hypothetical protein	Function unknown
CTL0435	CT_183	-0.878819	0.0273573	-0.339813	0.515838	0.43495	5.54e-05	0.0765025	0.887774	-0.311909	0.00010576	pyrG	CTP synthetase	Nucleotide Transport/Metab
CTL0693	CT_434	-0.492773	0.30976	-0.525553	0.515838	-0.132205	0.339872	-0.39856	0.6317	-0.133641	0.204673	ispF	2-C-methyl-D-erythritol 2,4-cyclodiphosphate synthase	Lipid Trans/Metab
CTL0144	CT_775	-0.198395	0.701754	-0.305083	0.517891	-0.074463	0.351344	-0.224246	0.703065	0.59684	1.93076e-20	CTL0144	1-acyl-sn-glycerol-3-phosphate acyltransferase	Lipid Trans/Metab
CTL0327	CT_071	-1.59251	0.000172459	-0.332519	0.517891	-0.00499387	0.965677	-0.0199311	0.964185	-0.638352	1.02209e-18	dxr	1-deoxy-D-xylulose 5-phosphate reductoisomerase	Lipid Trans/Metab
CTL0772	CT_510	-0.620467	0.0812014	0.494686	0.517891	0.199515	0.000296898	0.777737	0.34668	-0.342672	5.50386e-09	secY	preprotein translocase subunit SecY	Intracell Traff/Secret/Transport
CTL0258	CT_003	0.0795866	0.880916	0.844716	0.517891	0.299609	5.29e-06	1.26803	0.317013	-0.072777	0.277756	gatA	aspartyl/glutamyl-tRNA amidotransferase subunit A	Transl/Ribos Struct/Biogen
CTL0154	CT_786	1.54419	0.000130709	0.977718	0.517891	0.802023	0.000522364	0.861282	0.570691	-0.0549126	0.569055	rpmJ	50S ribosomal protein L36	Transl/Ribos Struct/Biogen
CTL0658	CT_401	0.32731	0.395583	-0.210478	0.517891	0.197941	0.0920032	-0.0924011	0.845736	0.0167068	0.805772	gltT	sodium:dicarboxylate symport protein	Energy Prod/Conv
CTL0176	CT_807	-0.423084	0.378443	0.520435	0.51852	0.324324	0.00330337	0.756132	0.331169	0.991779	4.16643e-54	plsB	glycerol-3-phosphate acyltransferase	Lipid Trans/Metab
CTL0501	CT_250	-1.65357	7.17e-07	-0.327951	0.51852	-0.0131224	0.931074	-0.11821	0.8358	-0.116403	0.161063	dnaA	chromosomal replication initiation protein DnaA	Replicat/Recomb/Repair
CTL0375	CT_120	0.506825	0.700411	-0.704333	0.523414	-0.429438	0.098083	-0.632042	0.5413	-0.094049	0.785858	CTL0375	hypothetical protein	Function unknown
CTL0737	CT_476	-0.610267	0.221087	-0.241133	0.530609	-0.358658	6.42e-05	-0.418522	0.194283	0.499149	8.9493e-12	CTL0737	hypothetical protein	Function unknown
CTL0379	CT_124	-0.28138	0.505117	0.377193	0.530609	0.316604	1.17e-05	0.909884	0.112551	0.191196	0.0030047	accC	acetyl-CoA carboxylase biotin carboxylase subunit	Lipid Trans/Metab
CTL0123	CT_754	0.837009	0.0738894	0.237225	0.531917	-0.226925	0.0928769	0.112503	0.80313	-0.0104723	0.929815	CTL0123	metallophosphoesterase	Signal Transduct
CTL0127	CT_758	-0.532137	0.183807	-0.437346	0.533549	0.340312	0.00176749	-0.462882	0.498752	-0.331237	4.6272e-07	murD	UDP-N-acetylmuramoylalanine--D-glutamate ligase	Wall/Memb/Env Biogen
CTL0687	CT_428	1.40176	9.24e-05	0.214096	0.534746	-0.168832	0.261452	-0.0562131	0.859398	-0.791997	6.19109e-25	ubiE	demethylmenaquinone methyltransferase	Coenzyme Transport/Metab
CTL0773	CT_511	-1.01041	0.00757349	0.605389	0.538241	0.183594	0.0193868	1.03509	0.322106	-0.858934	8.0012e-48	rplO	50S ribosomal protein L15	Transl/Ribos Struct/Biogen
CTL0159	CT_791	-0.0940846	0.875754	-0.288866	0.538241	-0.273133	0.000605316	-0.514821	0.203539	0.227217	0.00557508	uvrC	excinuclease ABC subunit C	Replicat/Recomb/Repair
CTL0477	CT_224	0.915384	0.141514	-0.508652	0.548877	-0.0201657	0.931074	-0.387526	0.647624	-0.861146	2.30334e-05	CTL0477	inclusion membrane protein	Inc Memb Protein
CTL0059	CT_690	0.652443	0.132342	-0.359697	0.551342	0.375214	0.110021	-0.211671	0.820308	2.43694	4.87454e-215	dppD	oligopeptide ABC transporter ATP-binding protein	AA/OligoPep Transport/Metab
CTL0459	CT_207	-0.976686	0.00712792	-0.33396	0.551342	-0.29065	0.00126334	-0.523415	0.202251	-0.629166	1.64544e-11	pfkA_2	pyrophosphate--fructose 6-phosphate 1-phosphotransferase	Carbohydrate Transport/Metab
CTL0483	CT_231	0.00408645	0.992594	0.56496	0.561816	-0.258649	0.0238749	0.433608	0.661646	-0.700759	2.17196e-15	CTL0483	sodium-dependent amino acid transporter	AA/OligoPep Transport/Metab
CTL0322	CT_066	0.186191	0.788165	-0.175102	0.561816	0.431149	0.00279509	0.48966	0.0573546	0.157932	0.0163891	CTL0322	hypothetical protein	Function unknown
CTL0360	CT_105	1.3902	0.000898761	0.293537	0.561816	-0.780376	4.77e-08	-1.06635	0.000948444	0.198828	0.271109	cteG	Chlamydia trachomatis effector G	Type III Secretion
CTL0047	CT_678	-0.650519	0.0610275	0.617647	0.563879	0.205542	0.0154367	1.10151	0.25434	0.289575	0.0396997	pyrH	uridylate kinase	Nucleotide Transport/Metab
CTL0400	CT_145	-0.193867	0.686526	-0.660436	0.563879	0.240683	0.00111751	-0.16909	0.895596	-0.0665967	0.36032	pkn1	serine/threonine-protein kinase	Posttrans Mod/Turnover/Chap
CTL0505	CT_253	0.34761	0.556926	-0.281786	0.565815	0.513369	1.35e-09	-0.25734	0.59953	1	3.46553e-12	CTL0505	hypothetical protein	Function unknown
CTL0820	CT_557	-0.0830909	0.875754	0.480881	0.56952	0.177263	0.0415874	0.481141	0.590293	0.564271	3.70484e-20	lpdA	2-oxoglutarate dehydrogenase complex dihydrolipoyl dehydrogenase	Energy Prod/Conv
CTL0708a	CT_448	-0.0494626	0.90929	-0.286805	0.56952	0.365254	1.14e-09	-0.140161	0.827852	0.410167	1.79616e-12	secF	preprotein translocase subunit SecF	Intracell Traff/Secret/Transport
CTL0676	CT_419	2.34746	7.66e-11	0.86457	0.56952	0.570494	6.99e-08	0.904652	NA	-0.042063	0.538214	rpmA	50S ribosomal protein L27	Transl/Ribos Struct/Biogen
CTL0153	CT_784	-0.315483	0.503105	0.710567	0.56968	0.0835698	0.370687	0.816432	0.516549	-0.725004	7.77905e-24	rnpA	ribonuclease P protein component	Transl/Ribos Struct/Biogen
CTL0246	CT_867	0.315052	0.694398	0.554549	0.56968	-0.671207	0.000101209	0.0635923	0.939388	-0.44616	1.74937e-05	CTL0246	Deubiquitinase and deneddylase	Posttrans Mod/Turnover/Chap
CTL0738	CT_477	-0.717432	0.315863	-0.344655	0.56968	-0.0366124	0.808377	0.0577339	0.921666	0.327963	0.00322016	CTL0738	DNA methyltransferase	Replicat/Recomb/Repair
CTL0373	CT_118	0.758859	0.0494475	0.642269	0.570242	0.786389	4.93e-07	1.55701	0.114927	1.02349	9.03228e-23	incG	inclusion membrane protein G	Inc Memb Protein
CTL0589	CT_335	-0.324047	0.69584	0.690906	0.574486	0.475569	0.0104623	0.970356	0.398028	0.201355	0.147007	CTL0589	nucleoid-associated protein	Gen Func Pred Only
CTL0044	CT_675	2.5218	0.000515646	-0.66836	0.57499	0.399674	0.0382898	-0.813384	0.536895	0.0611014	0.688483	CTL0044	protein-arginine kinase	Posttrans Mod/Turnover/Chap
CTL0315	CT_059	0.763987	0.0639808	0.903565	0.576781	0.82141	1.8e-08	0.33806	0.850806	-0.23199	0.00907263	fer	ferredoxin	Energy Prod/Conv
CTL0095	CT_726	-0.0754528	0.915109	-0.444069	0.576781	-0.331488	0.0028426	-0.253665	0.809244	0.168008	0.069752	CTL0095	cell division protein	Cell Cycle/Div/Partit
CTL0860	CT_596	-0.567007	0.208278	-0.22186	0.577488	-0.384799	0.0169214	-0.252011	0.502613	1.07376	3.71632e-26	exbB	biopolymer transport protein	Wall/Memb/Env Biogen
CTL0254	CT_874	1.89526	2.68e-09	0.903296	0.577488	0.772169	4.43e-09	-0.116835	0.941958	1.41884	3.43152e-13	pmpI	outer membrane protein PmpI	Wall/Memb/Env Biogen
CTL0138	CT_769	0.134217	0.825779	0.301596	0.577488	0.795788	1.41e-10	0.482301	0.429666	-0.667494	1.26918e-10	CTL0138	ribosome silencing factor	Transl/Ribos Struct/Biogen
CTL0735	CT_474	0.908444	0.061901	0.482011	0.577488	-0.03908	0.813512	0.426106	0.648177	0.473602	0.000422059	CTL0735	Cellular Component Localizations(integral component of membrane/membrane)	Wall/Memb/Env Biogen
CTL0834	CT_571	-0.335899	0.650046	-0.166311	0.577488	-0.799358	1.36e-07	-0.00924617	0.971126	-0.0683388	0.33944	gspE	type II secretion system protein E	Intracell Traff/Secret/Transport
CTL0762	CT_500	2.27741	3.85e-08	1.0441	0.577488	0.571249	0.00254745	0.355859	0.867146	0.171186	0.431461	ndk	nucleoside diphosphate kinase	Nucleotide Transport/Metab
CTL0542	CT_290	-0.125691	0.806485	0.519656	0.579666	0.316932	0.00263874	1.08672	0.280645	-0.7336	5.10545e-30	CTL0542	PTS fructose transporter subunit IIA	Carbohydrate Transport/Metab
CTL0303	CT_047	0.197651	0.745499	-0.346219	0.580425	-0.113432	0.452996	-0.150915	0.867146	1.11167	4.26339e-20	CTL0303	hypothetical protein	Function unknown
CTL0011	CT_643	0.163407	0.718089	-0.417224	0.582955	-0.898294	5.84e-17	-0.711714	0.338515	-0.248517	0.000547984	topA	DNA topoisomerase I	Replicat/Recomb/Repair
CTL0122	CT_753	-0.15941	0.850141	0.56502	0.582955	-0.126175	0.700758	0.885404	0.410486	-0.1053	0.340159	CTL0122	hypothetical protein	Function unknown
CTL0646	CT_390	0.557376	0.177745	0.359524	0.583957	0.31506	0.0967198	-0.106544	0.887774	1.09681	2.82983e-56	dapL	L,L-diaminopimelate aminotransferase	AA/OligoPep Transport/Metab
CTL0730	CT_470	1.54351	5.86e-05	0.225475	0.583957	0.0330314	0.838241	-0.0791764	0.887774	0.378469	4.73086e-05	recO	DNA repair protein RecO	Replicat/Recomb/Repair
CTL0450	CT_198	-1.11287	0.0016852	-0.379876	0.584294	0.232127	0.0548899	-0.0486769	0.952241	1.08484	1.07981e-61	oppA3	oligopeptide ABC transporter substrate-binding protein	AA/OligoPep Transport/Metab
CTL0283	CT_028	-0.171734	0.754612	0.342613	0.596288	0.0740361	0.690443	0.633926	0.402295	-1.24484	2.90059e-81	rplS	50S ribosomal protein L19	Transl/Ribos Struct/Biogen
CTL0891	CT_627	0.694689	0.0991645	0.453771	0.60076	0.541157	0.000241314	-0.0552877	0.94988	-0.202348	0.353217	CTL0891	T3SS effector	Type III Secretion
CTL0563	CT_311	0.34046	0.485254	-0.30073	0.601905	-0.354209	3.51e-05	-0.415992	0.488384	1.12224	6.01062e-53	CTL0563	hypothetical protein	Function unknown
CTL0711	CT_451	-1.07531	0.00223776	-0.220913	0.601905	-0.471252	2.74e-05	-0.069121	0.887461	0.153538	0.0705359	exonA	phosphatidate cytidylyltransferase	Lipid Trans/Metab
CTL0895	CT_631	-0.179103	0.771242	0.764696	0.607195	0.584129	3.35e-05	1.59237	NA	-0.850407	3.75635e-26	CTL0895	hypothetical protein	Function unknown
CTL0757	CT_496	0.643529	0.092742	-0.654921	0.607545	-0.149439	0.113893	-0.983763	0.425024	-0.174054	0.0291919	CTL0757	CDP–diacylglycerol-glycerol-3-phosphate 3-phosphatidyl-transferase	Lipid Trans/Metab
CTL0503	CT_251	0.177337	0.738751	0.645771	0.610148	0.427464	8.31e-05	0.537716	0.696721	0.026256	0.676627	oxaA	membrane protein insertase	Wall/Memb/Env Biogen
CTL0107	CT_738	0.0258742	0.972505	-0.162434	0.610432	-0.371061	0.00366313	-0.422496	0.0940146	-0.180986	0.0741216	CTL0107	Zn-dependent hydrolase	Inorg Ion Transport/Metab
CTL0348	CT_093	-0.0826047	0.896239	0.294513	0.611339	-0.150895	0.256345	0.477514	0.322106	-0.340451	0.000895248	ribF	bifunctional riboflavin kinase/FMN adenylyltransferase	Coenzyme Transport/Metab
CTL0819	CT_556	0.450257	0.336777	-0.697089	0.613849	0.518758	5.54e-06	-1.24408	0.326507	1.4134	5.47898e-19	CTL0819	hypothetical protein	Function unknown
CTL0328	CT_072	0.113109	0.825779	0.174424	0.613849	0.0806828	0.283416	0.181689	0.603666	0.378186	9.74987e-11	CTL0328	protease	Posttrans Mod/Turnover/Chap
CTL0529	CT_277	-0.507638	0.440631	0.465606	0.613849	-0.393006	0.021019	0.0917747	0.912038	-0.753972	1.21937e-07	CTL0529	hypothetical protein	Function unknown
CTL0726	CT_466	-0.516262	0.374536	-0.344811	0.613849	-1.40424	5.21e-16	-0.860374	0.309186	-0.401628	0.0923563	CTL0726	hypothetical protein	Function unknown
CTL0481	CT_229	-1.06076	0.00543165	0.234049	0.618029	-1.41711	1.47e-22	-0.457825	0.176335	-1.11266	8.19375e-18	CTL0481	inclusion membrane protein	Inc Memb Protein
CTL0198	CT_826	-0.215693	0.72268	-0.355987	0.619674	-0.193659	0.14608	-0.26372	0.738045	0.42699	0.000108244	pssA	CDP-diacylglycerol--serine O-phosphatidyltransferase	Lipid Trans/Metab
CTL0520	CT_268	-0.678402	0.0762856	0.244268	0.626752	0.512022	1.91e-06	0.877798	0.0750834	-0.322327	2.47903e-07	amiA	N-acetylmuramoyl alanine amidase	Wall/Memb/Env Biogen
CTL0679	CT_421.1	0.699391	0.161062	0.62754	0.628811	0.650275	2.56e-12	0.391263	0.794753	0.234118	0.042083	CTL0679	hypothetical protein	Function unknown
CTL0046	CT_677	-0.967224	0.00244296	0.430814	0.629715	0.184933	0.0611316	1.31261	0.153472	0.560561	1.43548e-05	frr	ribosome recycling factor	Transl/Ribos Struct/Biogen
CTL0494	CT_242	-2.31281	6.39e-09	-0.351786	0.633403	0.575588	1.19e-09	0.404794	0.610488	0.765237	2.45987e-32	ompH	outer membrane protein	Wall/Memb/Env Biogen
CTL0177	CT_808	0.948535	0.0118807	0.471479	0.633403	0.5291	8.94e-08	0.810483	0.363442	0.599343	6.65764e-24	cafE	ribonuclease E	Transl/Ribos Struct/Biogen
CTL0372	CT_117	0.727986	0.0909755	0.577687	0.633403	0.779063	8.81e-09	1.84676	0.0916182	0.429555	6.95487e-13	incF	inclusion membrane protein F	Inc Memb Protein
CTL0606	CT_352	2.75216	8.4e-11	0.423748	0.633403	0.350524	7.13e-05	0.108189	0.912038	0.539715	1.98529e-11	secG	preprotein translocase subunit SecG	Intracell Traff/Secret/Transport
CTL0449	CT_197	0.0745794	0.895032	0.574459	0.633403	0.340899	0.000366596	0.056527	0.963777	0.362996	0.000680251	gcp	tRNA N6-adenosine threonylcarbamoyltransferase	Transl/Ribos Struct/Biogen
CTL0192	CT_820	0.341492	0.407784	0.221135	0.633426	0.116647	0.204871	0.75476	0.0498188	-0.344544	1.02612e-05	ftsY	signal recognition particle receptor FtsY	Intracell Traff/Secret/Transport
CTL0678	CT_421	-0.234319	0.636307	0.176074	0.635059	0.264338	0.00609054	0.0831189	0.814444	0.100139	0.287811	CTL0678	hypothetical protein	Function unknown
CTL0290	CT_035	0.339774	0.485612	-0.445869	0.635988	-0.391846	0.0587856	-0.200976	0.879796	1.55324	7.29775e-31	CTL0290	Molecular Function(biotin-[Acetyl-CoA-Carboxylase] Ligase Activity), Biological Process(cellular Protein Modification Process)	Gen Func Pred Only
CTL0068	CT_699	0.629202	0.16284	0.176131	0.635988	-0.568383	4.06e-06	-0.298018	0.313227	0.280471	0.00819436	psdD	phosphatidylserine decarboxylase	Lipid Trans/Metab
CTL0392	CT_137	0.0535019	0.920394	0.169621	0.635988	0.024389	0.911412	0.074399	0.866832	-0.156921	0.059818	CTL0392	threonylcarbamoyl-AMP synthase	Transl/Ribos Struct/Biogen
CTL0829	CT_566	-0.377386	0.536182	0.129382	0.635988	-0.656034	3.84e-07	0.0787893	0.809244	0.0179814	0.887432	CTL0829	hypothetical protein	Function unknown
CTL0023	CT_654	-0.968827	0.0288223	0.260902	0.641491	0.247663	0.0212791	0.572079	0.282723	-0.641945	3.07972e-09	CTL0023	hypothetical protein	Function unknown
CTL0851	CT_588	-0.460308	0.31827	-0.275044	0.643406	-0.979277	4.16e-15	-0.507211	0.367112	0.156929	0.147092	rbsU	serine phosphatase RsbU	Signal Transduct
CTL0101	CT_732	0.547344	0.215364	0.352608	0.646535	0.340157	0.0729037	0.96859	0.161861	0.704941	3.93744e-16	ribH	6,7-dimethyl-8-ribityllumazine synthase	Coenzyme Transport/Metab
CTL0462	CT_210	-0.203862	0.671909	0.127247	0.646535	0.255327	0.0056241	0.398023	0.176335	-0.15213	0.0397973	hemL	glutamate-1-semialdehyde-2,1-aminomutase	Coenzyme Transport/Metab
CTL0642	CT_386	0.577692	0.163991	0.463635	0.658335	-0.397539	2.26e-05	-0.255145	0.819074	0.834537	2.13608e-40	CTL0642	hypothetical protein	Function unknown
CTL0573	CT_321	0.816971	0.0276273	0.617752	0.658335	0.474217	0.0045955	0.62706	0.634258	-0.578333	2.49247e-06	secE	preprotein translocase subunit SecE	Intracell Traff/Secret/Transport
CTL0216	CT_844	1.21686	0.00941224	0.345388	0.658729	0.12354	0.485108	0.348505	0.740206	-0.27021	0.0826546	CTL0216	nucleoside deaminase	Transl/Ribos Struct/Biogen
CTL0753	CT_492	0.666221	0.125367	-0.123425	0.661948	0.0981143	0.305652	0.0130685	0.964185	-1.01318	2.7965e-37	coaE	dephospho-CoA kinase	Coenzyme Transport/Metab
CTL0622	CT_368	0.581765	0.405799	0.187545	0.665453	-0.0133666	0.936868	0.251036	0.621521	-0.0757525	0.430454	aroC	chorismate synthase	AA/OligoPep Transport/Metab
CTL0363	CT_108	0.110269	0.848064	-0.145661	0.665667	-0.507518	6.86e-06	-0.45043	0.149604	-0.363702	0.000124858	CTL0363	Nif3-like dinuclear metal center hexameric protein	Coenzyme Transport/Metab
CTL0774	CT_512	-1.12141	0.00134414	0.471588	0.666187	0.188925	0.0581953	1.1084	0.332628	-0.682304	2.04117e-30	rpsE	30S ribosomal protein S5	Transl/Ribos Struct/Biogen
CTL0486	CT_234	0.118884	0.858165	0.411579	0.674148	0.182938	0.108636	0.248911	0.808357	0.117581	0.179798	CTL0486	Putative membrane transport protein	Energy Prod/Conv
CTL0263	CT_008	0.429773	0.393236	0.273966	0.675041	-0.0251439	0.85233	0.541377	0.336777	0.00319521	0.903068	rnhC	ribonuclease HIII	Replicat/Recomb/Repair
CTL0396	CT_141	0.101229	0.867814	0.262711	0.675567	-0.368093	0.00631835	-0.393589	0.316407	-0.0885848	0.340267	CTL0396	hypothetical protein	Function unknown
CTL0593	CT_339	0.83	0.149949	-0.333499	0.680523	0.000306286	0.997917	-0.424943	0.610488	-0.414847	0.00167972	CTL0593	a multiple-spanning membrane protein required for linear DNA uptake through the inner and outer membranes	Gen Func Pred Only
CTL0104	CT_735	0.820112	0.0242643	-0.215703	0.681205	0.722791	0.000128354	-0.673364	0.0190975	1.43428	2.8652e-117	dagA	Na+/alanine symporter	AA/OligoPep Transport/Metab
CTL0580	CT_326.2	3.38471	7.97e-18	0.590279	0.681205	0.504045	1.57e-05	0.0160657	0.989542	1.22536	8.25002e-24	CTL0580	hypothetical protein	Function unknown
CTL0476	CT_223	-0.719454	0.110117	0.451388	0.68186	0.189053	0.0245225	1.48828	0.153472	-1.22823	3.6362e-58	CTL0476	Inclusion membrane protein	Inc Memb Protein
CTL0376	CT_121	-0.0658983	0.895032	0.42545	0.685296	0.880925	3.67e-17	0.821181	0.389367	0.685807	7.44806e-20	araD	ribulose-phosphate 3-epimerase	Carbohydrate Transport/Metab
CTL0223	CT_850	0.0683021	0.895032	-0.337938	0.685296	0.15113	0.0827623	0.136405	0.887774	-0.379033	1.61975e-09	CTL0223	Inclusion membrane protein	Inc Memb Protein
CTL0299	CT_043	1.02374	0.016103	-0.410024	0.68807	0.156521	0.106115	-0.476629	0.622999	-0.122754	0.0514049	CTL0299	type III secretion system chaperone	Type III Secretion
CTL0695	CT_436	-1.04478	0.00571408	0.493654	0.690882	0.205908	0.00856674	0.790665	0.498752	-0.330379	0.00024322	rpsJ	30S ribosomal protein S10	Transl/Ribos Struct/Biogen
CTL0491	CT_239	0.562773	0.183097	0.20899	0.691744	0.545902	1.36e-08	0.729679	0.0951592	-0.267382	1.16685e-05	fabH	3-oxoacyl-ACP synthase	Lipid Trans/Metab
CTL0277	CT_022	0.558084	0.190463	0.749123	0.69241	0.675549	9.14e-12	0.927815	0.6317	1.17595	2.60339e-69	rpmE2	50S ribosomal protein L31 type B	Transl/Ribos Struct/Biogen
CTL0296	CT_040	0.665633	0.128077	-0.457206	0.694773	0.265486	0.072871	-0.686967	0.523907	0.680714	2.60951e-22	ruvB	Holliday junction DNA helicase RuvB	Replicat/Recomb/Repair
CTL0132	CT_763	-0.68537	0.100805	0.300669	0.701644	0.53193	2.76e-08	0.989263	0.0841823	-0.132847	0.0414694	CTL0132	KH domain-containing protein	Transl/Ribos Struct/Biogen
CTL0427	CT_175	0.0565153	0.916786	-0.144801	0.702105	0.236331	0.176302	0.115106	0.822959	0.967227	2.86587e-23	oppA2	oligopeptide ABC transporter substrate-binding protein	AA/OligoPep Transport/Metab
CTL0308	CT_052	0.184274	0.75381	-0.452278	0.702105	-1.25728	6.32e-35	-0.560436	0.647624	-0.390893	5.49198e-06	hemN	coproporphyrinogen-III oxidase	Coenzyme Transport/Metab
CTL0468	CT_216	-0.755183	0.0259193	0.185761	0.702105	0.283663	6.9e-06	0.244989	0.610488	-0.269423	5.68376e-05	xasA	glutamate/gamma-aminobutyrate antiporter	AA/OligoPep Transport/Metab
CTL0492	CT_240	0.564284	0.266149	0.33195	0.704403	0.0478218	0.798587	0.0431583	0.964185	0.582232	0.00525513	recR	recombination protein RecR	Replicat/Recomb/Repair
CTL0385	CT_130	-0.155176	0.806257	0.286726	0.704403	0.575036	1.34e-07	0.349286	0.626528	-0.132206	0.112014	CTL0385	ABC transporter ATP-binding protein	AA/OligoPep Transport/Metab
CTL0393	CT_138	-1.23884	0.00608245	-0.283178	0.707195	-0.226044	0.0191254	-0.111055	0.889887	-0.71396	9.3027e-16	CTL0393	microsomal dipeptidase	AA/OligoPep Transport/Metab
CTL0105	CT_736	0.835125	0.0616842	-0.309688	0.707385	0.0159978	0.894429	-0.496657	0.555561	0.989036	1.79782e-52	CTL0105	YbhB/YbcL family Raf kinase inhibitor-like protein	Gen Func Pred Only
CTL0507	CT_255	0.478994	0.313562	0.400919	0.707385	0.435447	6.76e-06	0.688113	0.579843	0.226931	0.0211747	CTL0507	nucleotide pyrophosphohydrolase	Nucleotide Transport/Metab
CTL0814	CT_552	1.37262	0.0929788	-0.454418	0.719446	-0.618309	0.0988623	-0.287392	0.849909	1.24366	1.10249e-29	CTL0814	hypothetical protein	Function unknown
CTL0861A	CT_598	0.533235	0.586915	-0.258434	0.722737	-0.506579	0.0403724	-0.177035	0.814444	0.799009	3.91848e-08	CTL0861A	Cellular Component Localizations(integral component of membrane/membrane)	Wall/Memb/Env Biogen
CTL0535	CT_283	-0.919309	0.011553	-0.366724	0.723087	0.22226	0.116569	0.218933	0.871444	-0.512577	3.84342e-06	CTL0535	hypothetical protein	Function unknown
CTL0116	CT_747	-0.204178	0.806485	-0.165651	0.723087	-0.162918	0.103771	0.186948	0.57276	0.340396	2.94897e-05	hemE	uroporphyrinogen decarboxylase	Coenzyme Transport/Metab
CTL0318	CT_062	0.844822	0.0292771	0.395071	0.723087	0.458398	1.06e-11	0.734292	0.53998	-0.0932158	0.161063	tyrS	tyrosine--tRNA ligase	Transl/Ribos Struct/Biogen
CTL0521	CT_269	0.249793	0.667266	0.113367	0.726329	0.368961	4.18e-11	0.667595	0.0954262	-0.292478	5.87875e-06	murE	UDP-N-acetylmuramoyl-L-alanyl-D-glutamate--2,6-diaminopimelate ligase	Wall/Memb/Env Biogen
CTL0121	CT_752	1.37093	0.00159439	0.478119	0.729418	0.662381	1.74e-07	0.374228	0.814444	-0.223957	0.00118406	efp	elongation factor P	Transl/Ribos Struct/Biogen
CTL0722	CT_462	0.123887	0.849071	-0.166121	0.732126	-0.534448	0.000199392	-0.366826	0.309186	0.0719388	0.500017	ispD	2-C-methyl-D-erythritol 4-phosphate cytidylyltransferase	Lipid Trans/Metab
CTL0383	CT_128	0.0172802	0.972505	-0.229182	0.732592	0.483061	2.98e-05	0.309436	0.647624	0.0485664	0.519553	adk	adenylate kinase	Nucleotide Transport/Metab
CTL0489	CT_237	-0.757866	0.0397962	-0.205044	0.739556	0.111424	0.402178	0.100024	0.833726	-0.523558	2.03669e-17	fabG	3-oxoacyl-[acyl-carrier-protein] reductase	Lipid Trans/Metab
CTL0419	CT_163	0.844844	0.0991645	-0.281337	0.740276	0.459014	0.000469643	-0.0826329	0.932286	0.553343	4.03749e-11	CTL0419	hypothetical protein	Function unknown
CTL0636	CT_381	0.935789	0.0256058	0.252093	0.749542	0.407581	9.23e-05	0.422123	0.57276	-0.276006	2.6155e-05	artJ	arginine ABC transporter substrate-binding protein	AA/OligoPep Transport/Metab
CTL0513	CT_261	-0.102604	0.858165	0.0912594	0.752073	0.466305	0.00144551	0.184147	0.404054	-0.254358	0.000256553	dnaQ	DNA polymerase III subunit epsilon	Replicat/Recomb/Repair
CTL0407	CT_152	1.18614	0.0106593	-0.164276	0.7531	-0.56427	0.0026037	-0.55151	0.153472	-0.418958	1.60265e-05	CTL0407	lipoprotein releasing system ABC transporter ATP-binding protein	Wall/Memb/Env Biogen
CTL0587	CT_333	0.114485	0.875754	0.0940565	0.757579	-0.293038	4.16e-05	0.176749	0.527365	0.554356	1.29692e-16	uvrA	excinuclease ABC subunit A	Replicat/Recomb/Repair
CTL0388	CT_133	0.962987	0.0147386	-0.247356	0.757579	0.14724	0.205214	-0.482662	0.474542	-0.587822	4.06732e-07	CTL0388	methyltransferase	Coenzyme Transport/Metab
CTL0212	CT_840	1.73543	5.29e-06	0.252038	0.765411	0.117873	0.337276	0.571898	0.505623	1.06158	5.01251e-33	tilS	tRNA(Ile)-lysidine synthase	Transl/Ribos Struct/Biogen
CTL0197	CT_825	-0.46199	0.439883	-0.100443	0.765411	0.077434	0.504384	0.0696742	0.792454	-0.0502126	0.636685	rmuC	DNA recombination protein	Replicat/Recomb/Repair
CTL0864	CT_601	0.600684	0.111366	0.215776	0.765515	-0.223838	0.00446605	-0.112855	0.889988	-0.0559816	0.439588	CTL0864	LysM peptidoglycan-binding domain-containing protein	Wall/Memb/Env Biogen
CTL0799	CT_537	0.291129	0.505671	0.210106	0.767201	0.0774787	0.490856	0.339444	0.595032	0.251105	0.000107864	CTL0799	tRNA (adenosine(37)-N6)-threonylcarbamoyltransferase complex ATPase subunit type 1 TsaE	Transl/Ribos Struct/Biogen
CTL0681	CT_422	-0.232483	0.658474	0.406517	0.770143	0.138259	0.243484	0.159136	0.907938	0.33178	0.0205805	CTL0681	endoribonuclease	Transl/Ribos Struct/Biogen
CTL0301	CT_045	-0.81083	0.0219747	-0.365669	0.770475	0.486115	1.76e-05	0.406201	0.7832	0.28756	2.33e-06	CTL0301	cytosol aminopeptidase	AA/OligoPep Transport/Metab
CTL0146	CT_777	0.150517	0.766398	-0.206276	0.770475	-0.00314963	0.97182	-0.0369858	0.959503	0.0504093	0.516796	bioF	8-amino-7-oxononanoate synthase	Coenzyme Transport/Metab
CTL0527	CT_275	-1.41883	7.89e-05	0.225978	0.772461	0.260164	0.000444254	0.693623	0.405493	0.10437	0.116161	dnaA	chromosomal replication initiation protein DnaA	Replicat/Recomb/Repair
CTL0835	CT_572	0.162527	0.788165	0.327957	0.776944	-0.550437	4.55e-07	0.363079	0.784656	-0.791374	9.78399e-35	gspD	type II secretion system protein D	Intracell Traff/Secret/Transport
CTL0557	CT_305	-1.10328	0.0116127	-0.354871	0.78255	0.36529	2.12e-06	0.777269	0.559322	-0.284137	5.76036e-06	atpI	V-type ATP synthase subunit I	Energy Prod/Conv
CTL0276	CT_021	0.194232	0.825779	-0.471835	0.7847	-0.434663	0.0267155	-0.684051	0.682751	1.95537	1.13034e-36	CTL0276	hypothetical protein	Function unknown
CTL0490	CT_238	-0.0145532	0.976758	-0.141523	0.785156	0.427639	0.00431402	0.394038	0.410486	-0.15136	0.0294704	fabD	malonyl-CoA-[acyl-carrier-protein] transacylase	Lipid Trans/Metab
CTL0689	CT_430	0.593244	0.171356	0.111976	0.786586	-0.0517707	0.602612	-0.0743706	0.813345	0.244719	9.87168e-05	dapF	diaminopimelate epimerase	AA/OligoPep Transport/Metab
CTL0074	CT_705	-1.45831	1.19e-05	0.250157	0.786853	-0.163059	0.00926415	0.546315	0.557019	0.558978	1.55872e-21	clpX	ATP-dependent Clp protease ATP-binding subunit ClpX	Posttrans Mod/Turnover/Chap
CTL0291	CT_036	0.502823	0.479643	-0.164441	0.786853	-0.774538	1.83e-08	-0.757036	0.0920754	0.340732	0.0593455	CTL0291	Cellular Component Localizations(integral component of membrane/membrane)	Wall/Memb/Env Biogen
CTL0031	CT_662	0.933078	0.0215714	-0.099587	0.790154	0.0176273	0.925072	0.438453	0.298933	0.530022	2.24261e-13	hemA	glutamyl-tRNA reductase	Coenzyme Transport/Metab
CTL0319	CT_063	0.254322	0.585337	0.342146	0.792454	0.133368	0.0389163	0.235963	0.852848	0.635348	1.45014e-26	gnd	6-phosphogluconate dehydrogenase	Carbohydrate Transport/Metab
CTL0597	CT_343	0.507581	0.228562	-0.171296	0.792454	0.418451	0.00370529	0.0370613	0.956501	0.618082	1.36859e-13	CTL0597	O-sialoglycoprotein endopeptidase	Transl/Ribos Struct/Biogen
CTL0162	CT_794	0.49978	0.274798	0.0725732	0.792454	-0.132206	0.151734	0.163323	0.529184	0.305859	0.000376853	dnaG	DNA primase	Replicat/Recomb/Repair
CTL0124	CT_755	0.268669	0.620553	-0.325092	0.792454	-0.393867	0.000170616	-0.523881	0.62672	-0.303989	0.000779389	groEL	chaperonin GroEL	Posttrans Mod/Turnover/Chap
CTL0175	CT_806	-0.67632	0.167452	-0.136278	0.795339	-0.141375	0.179949	0.269832	0.740272	-1.1136	3.87553e-69	ptr	insulinase/protease	Posttrans Mod/Turnover/Chap
CTL0775	CT_513	-1.22658	0.000683902	0.382126	0.795339	0.218055	0.00778398	1.04323	0.482033	-0.725009	1.3795e-19	rplR	50S ribosomal protein L18	Transl/Ribos Struct/Biogen
CTL0084	CT_715	0.0831204	0.904811	-0.123995	0.795339	-0.414016	0.000434768	-0.333271	0.454775	0.607998	1.00391e-10	CTL0084	UDP-N-acetylglucosamine pyrophosphorylase	Carbohydrate Transport/Metab
CTL0199	CT_827	0.545644	0.245747	-0.278824	0.797669	-0.654368	1.37e-13	-0.63243	0.577982	-1.09104	1.98249e-70	nrdA	ribonucleoside-diphosphate reductase subunit alpha	Nucleotide Transport/Metab
CTL0355	CT_100	-0.0604184	0.920643	0.187244	0.797669	0.734745	5.6e-08	0.800576	0.0989521	0.377514	4.07788e-06	acpS	holo-[acyl-carrier-protein] synthase	Lipid Trans/Metab
CTL0717	CT_457	0.366731	0.385037	0.107707	0.797889	-0.159671	0.0265604	-0.263221	0.453823	-0.284697	1.73075e-05	CTL0717	Transcriptional regulator	Transcription
CTL0268	CT_013	-0.583613	0.160018	-0.298777	0.800691	0.0449821	0.772652	-0.519515	0.626594	-0.317332	0.00172202	cydA	cytochrome d ubiquinol oxidase subunit I	Energy Prod/Conv
CTL0073	CT_704	-0.781087	0.0275366	0.180461	0.803284	-0.174837	0.0263335	0.279814	0.728625	0.213552	0.00181859	pcnB	poly A polymerase	Transl/Ribos Struct/Biogen
CTL0012	CT_644	-0.406747	0.425293	0.114809	0.803562	-0.522834	2.1e-07	-0.253717	0.527365	-0.138532	0.0849833	CTL0012	tRNA-dihydrouridine synthase	Transl/Ribos Struct/Biogen
CTL0143	CT_774	0.0306629	0.950399	0.311581	0.804762	0.515797	1.08e-07	0.952817	0.43594	0.024745	0.944665	cysQ	3'(2'),5'-bisphosphate nucleotidase	Inorg Ion Transport/Metab
CTL0335	CT_079	0.773831	0.328087	-0.229246	0.810442	-0.415777	0.108446	-0.405989	0.668327	0.13206	0.378197	CTL0335	rod shape-determining protein MreD	Wall/Memb/Env Biogen
CTL0027	CT_658	0.568419	0.168108	0.199346	0.81116	-1.22381	1.11e-12	-0.142056	0.884055	-0.406832	0.000822338	sfhB	RNA pseudouridine synthase	Transl/Ribos Struct/Biogen
CTL0793	CT_531	-0.785779	0.0275366	-0.251735	0.812381	-0.497514	5.63e-09	-0.0838022	0.939513	-1.08044	1.94776e-68	lpxA	acyl-[acyl-carrier-protein]--UDP-N-acetylglucosamine O-acyltransferase	Wall/Memb/Env Biogen
CTL0875	CT_611	-0.737516	0.0715634	0.277601	0.813279	0.194016	0.00926415	0.65139	0.626594	-1.91971	1.8909e-215	CTL0875	gamma-glutamyl ligase	Coenzyme Transport/Metab
CTL0452	CT_200	-0.213398	0.754034	0.056291	0.814035	0.0429386	0.790325	0.0779456	0.787034	-0.142716	0.202119	oppC	oligopeptide ABC transporter permease	AA/OligoPep Transport/Metab
CTL0404	CT_149	1.271	0.0012867	-0.173433	0.817407	-0.798994	2.89e-07	-0.282779	0.699868	-1.09511	3.89065e-11	CTL0404	Lysophospholipase, alpha-beta hydrolase superfamily (I)	Type III Secretion
CTL0083	CT_714	-0.0801295	0.905587	-0.103538	0.820589	-0.144154	0.318802	-0.0477409	0.912038	0.541018	4.73736e-06	gpsA	glycerol-3-phosphate dehydrogenase	Energy Prod/Conv
CTL0609	CT_355	0.952992	0.0199062	-0.229597	0.821343	0.368889	1.05e-05	-0.331366	0.679805	0.154225	0.00870387	CTL0609	hypothetical protein	Function unknown
CTL0217	CT_845	0.162696	0.868184	-0.0922381	0.824215	0.183287	0.46558	-0.12818	0.692606	0.464208	0.0112677	CTL0217	hypothetical protein	Function unknown
CTL0211	CT_839	0.496822	0.209979	0.105149	0.831594	0.246134	0.0391248	0.0760761	0.871444	0.14947	0.201451	CTL0211	LptF/LptG family permease	Wall/Memb/Env Biogen
CTL0660	CT_403	0.215935	0.713486	0.346651	0.839485	-0.13245	0.310011	0.689431	NA	-1.13008	2.08037e-38	CTL0660	SpoU family rRNA methylase	Transl/Ribos Struct/Biogen
CTL0135	CT_766	-0.00997848	0.983198	0.140903	0.839485	-0.24914	0.00364542	0.138653	0.829685	0.760833	3.08956e-21	miaA	tRNA dimethylallyltransferase	Transl/Ribos Struct/Biogen
CTL0591	CT_337	0.952889	0.0711828	0.173205	0.842121	1.09817	3.37e-19	0.373462	0.660688	-0.242207	0.0345247	ptsH	phosphocarrier protein HPr	Signal Transduct
CTL0552	CT_300	0.342632	0.75427	0.172425	0.842121	-0.375213	0.106219	-0.00942376	0.988642	0.21567	0.0867847	CTL0552	hypothetical protein	Function unknown
CTL0594	CT_340	0.0569702	0.896239	-0.0668634	0.84497	0.133792	0.0797371	0.083926	0.780343	0.643273	1.67538e-26	CTL0594	2-oxoisovalerate dehydrogenase subunit alpha/beta	Energy Prod/Conv
CTL0157	CT_789	1.215	0.016103	-0.110617	0.845765	0.26165	0.16505	-0.167638	0.795558	-0.273949	0.0960177	CTL0157	hypothetical protein	Function unknown
CTL0739	CT_478	-1.59719	9.31e-06	0.0574416	0.846397	0.0805083	0.421213	0.666889	0.0167607	0.183971	0.00451813	oppC2	oligopeptide ABC transporter permease	AA/OligoPep Transport/Metab
CTL0813	CT_551	0.0172619	0.978082	0.167889	0.847247	-0.572642	0.00214792	0.101467	0.909895	-0.575517	2.35216e-10	dacC	D-alanyl-D-alanine carboxypeptidase	Wall/Memb/Env Biogen
CTL0487	CT_235	-0.513142	0.388704	0.228369	0.847476	0.292607	0.0497481	0.278063	0.806659	0.605188	3.652e-06	CTL0487	Crp family transcriptional regulator	Transcription
CTL0259	CT_004	-0.116238	0.825779	0.201087	0.847476	0.23201	0.000587537	0.551395	0.599746	0.112404	0.0795942	gatB	aspartyl/glutamyl-tRNA amidotransferase subunit B	Transl/Ribos Struct/Biogen
CTL0719	CT_459	0.689742	0.0708901	-0.0731868	0.847476	-0.118502	0.175055	-0.220144	0.502613	0.129384	0.1268	prfB	peptide chain release factor 2	Transl/Ribos Struct/Biogen
CTL0506	CT_254	-0.276459	0.548553	0.0511283	0.851294	-0.0763647	0.441464	-0.0660384	0.886774	1.11513	1.52251e-25	CTL0506	CPBP family intramembrane metalloprotease	Posttrans Mod/Turnover/Chap
CTL0324	CT_068	-0.382538	0.340379	-0.200361	0.851294	0.382073	2.57e-05	0.402961	0.707814	0.236796	0.000180336	CTL0324	ABC transporter ATP-binding protein	Inorg Ion Transport/Metab
CTL0577	CT_325	0.38383	0.587348	0.0933225	0.852094	0.647531	1.06e-05	0.308441	0.521617	-0.0404809	0.835823	CTL0577	Fe-S metabolism protein SufE	Posttrans Mod/Turnover/Chap
CTL0017	CT_649	0.325447	0.766398	-0.151182	0.85255	-0.30605	0.275627	0.203064	0.749085	-1.44907	1.23974e-17	CTL0017	5-formyltetrahydrofolate cyclo-ligase	Coenzyme Transport/Metab
CTL0682	CT_423	-0.0127185	0.984689	-0.103408	0.85255	-0.365195	0.072871	-0.48516	0.269595	-0.301746	0.00543899	CTL0682	HlyC/CorC family transporter	Inorg Ion Transport/Metab
CTL0284	CT_029	-0.0294333	0.956816	0.190503	0.856599	-0.0381914	0.757294	0.532019	0.637732	-1.16452	3.6688e-76	rnhB	ribonuclease HII	Replicat/Recomb/Repair
CTL0566	CT_314	-1.89116	8.21e-11	0.183867	0.860271	-0.107545	0.189915	0.749682	0.474614	-0.604979	1.07962e-26	rpoC	DNA-directed RNA polymerase subunit beta'	Transcription
CTL0441	CT_189	-1.27502	0.000189854	0.101427	0.860271	0.109311	0.34875	0.500405	0.381912	-0.325256	1.12327e-07	gyrA	DNA gyrase subunit A	Replicat/Recomb/Repair
CTL0549	CT_297	0.363079	0.470458	0.0654786	0.860271	-0.118439	0.547575	-0.33055	0.202251	-0.265944	0.037476	rnc	ribonuclease III	Transcription
CTL0451	CT_199	0.167356	0.766398	-0.061843	0.862029	0.454191	0.000266352	0.209128	0.578428	-0.210292	0.0572845	oppB	oligopeptide ABC transporter permease	AA/OligoPep Transport/Metab
CTL0158	CT_790	-0.620234	0.107096	-0.178103	0.876757	0.836802	3.43e-25	0.368307	0.740272	0.622461	3.66314e-15	CTL0158	hypothetical protein	Function unknown
CTL0075	CT_706	-1.13901	0.00283235	0.278187	0.876757	-0.00509553	0.945145	0.433711	0.812459	0.355885	4.57085e-09	clpP	ATP-dependent Clp protease proteolytic subunit	Posttrans Mod/Turnover/Chap
CTL0861	CT_597	-0.24364	0.820511	-0.0969938	0.880203	-0.65717	0.000380985	-0.153221	0.740272	0.377347	0.0188745	CTL0861	biopolymer transport protein	Wall/Memb/Env Biogen
CTL0599	CT_345	0.045826	0.965067	0.132936	0.88212	0.0707958	0.692504	0.254006	0.771452	0.691142	3.41287e-10	CTL0599	hypothetical protein	Function unknown
CTL0758	CT_496.1	3.49243	0.0575072	-0.170196	0.88212	-1.65259	0.262725	-0.525099	0.50808	1.12346	0.223575	CTL0758	Cellular Component Localizations(integral component of membrane/membrane)	Wall/Memb/Env Biogen
CTL0767	CT_505	0.212729	0.675407	0.179533	0.882269	-0.121316	0.310013	0.394434	0.738045	0.235038	4.48203e-05	gapA	glyceraldehyde 3-phosphate dehydrogenase	Carbohydrate Transport/Metab
CTL0869	CT_606	0.0855192	0.875754	-0.105843	0.882963	-0.00873809	0.935075	0.110896	0.877582	0.164082	0.0710703	CTL0869	non-canonical purine NTP pyrophosphatase	Nucleotide Transport/Metab
CTL0094	CT_725	0.659805	0.206804	0.155782	0.891869	-0.576001	0.000304989	-0.236002	0.829685	0.621614	8.57209e-12	birA	biotin--protein ligase	Coenzyme Transport/Metab
CTL0294	CT_039	0.18343	0.754612	0.166149	0.892365	0.42779	3.42e-11	0.26488	0.820308	0.884254	4.49753e-34	dcd	deoxycytidine triphosphate deaminase	Nucleotide Transport/Metab
CTL0293	CT_038	-0.283544	0.626102	0.163151	0.89706	0.143703	0.199595	0.0910655	0.941958	1.12298	2.9055e-14	CTL0293	Cellular Component Localizations(integral component of membrane/membrane)	Wall/Memb/Env Biogen
CTL0417a	CT_159	0.120785	0.842837	-0.124362	0.89706	0.225497	0.0589357	0.169307	0.887774	0.808186	1.14259e-08	CTL0417a	hypothetical protein	Function unknown
CTL0712	CT_452	-0.788833	0.0920464	-0.144308	0.89706	-0.336226	0.0126916	-0.241317	0.813077	-0.312188	0.000352662	cmk	cytidylate kinase	Nucleotide Transport/Metab
CTL0288	CT_033	0.138687	0.820678	-0.0776907	0.897681	0.158555	0.0799374	0.0683698	0.887774	-0.0522508	0.538214	recD	exodeoxyribonuclease V subunit alpha	Replicat/Recomb/Repair
CTL0659	CT_402	1.17612	0.00104114	0.0632835	0.901397	0.212832	0.176031	-0.278153	0.555561	-0.0400561	0.49543	lpxK	tetraacyldisaccharide 4'-kinase	Wall/Memb/Env Biogen
CTL0093	CT_724	0.494183	0.287487	0.185196	0.902467	-0.389111	0.00420774	-0.117988	0.932675	-0.29098	0.0187874	CTL0093	hypothetical protein	Function unknown
CTL0471	CT_219	0.544862	0.329818	-0.0645365	0.908429	0.223311	0.191319	-0.0294713	0.944029	0.197582	0.310758	ubiA	4-hydroxybenzoate octaprenyltransferase	Coenzyme Transport/Metab
CTL0665	CT_408	-0.66843	0.118182	-0.0903548	0.910632	-0.364901	0.0216325	-0.429396	0.503378	0.251577	0.00151674	lspA	lipoprotein signal peptidase	Wall/Memb/Env Biogen
CTL0289	CT_034	-0.415294	0.312667	-0.0804311	0.915135	-0.166089	0.162279	-0.303311	0.57276	0.958881	2.23366e-38	CTL0289	membrane transport/efflux protein	Carbohydrate Transport/Metab
CTL0657	CT_400	0.134284	0.782475	-0.0661517	0.916725	0.241381	0.00506033	0.485684	0.360239	-0.499728	8.27201e-13	sucB	2-oxoglutarate dehydrogenase complex subunit dihydrolipoyllysine-residue succinyltransferase	Energy Prod/Conv
CTL0686	CT_427	1.53479	0.00258445	-0.115948	0.916725	0.101968	0.609299	-0.108981	0.911672	-0.69203	5.8085e-07	CTL0686	ubiquinone/menaquinone biosynthesis protein	Coenzyme Transport/Metab
CTL0500A	CT_249	-0.0502467	0.939691	-0.0908965	0.916725	0.277292	0.195672	0.472663	0.503378	-0.371711	0.00112247	CTL0500A	hypothetical protein	Function unknown
CTL0583	CT_329	-0.540146	0.277733	0.127629	0.925159	0.288279	0.000127229	0.928013	0.461149	-0.377661	1.89065e-06	xseA	exodeoxyribonuclease VII large subunit	Replicat/Recomb/Repair
CTL0614	CT_360	0.264549	0.708415	0.144445	0.929354	-0.1661	0.24383	0.575803	0.724186	-0.942923	5.28011e-31	CTL0614	hypothetical protein	Function unknown
CTL0183	CT_812	0.691137	0.0757473	-0.0853328	0.929354	0.756538	8.56e-07	0.507543	0.55847	0.127882	0.0300551	pmpD	outer membrane protein PmpD	Wall/Memb/Env Biogen
CTL0058	CT_689	-0.27894	0.58153	-0.0399818	0.943185	0.460197	0.00347779	0.799332	0.0956622	0.968235	4.8765e-47	dppF	ABC transporter ATP-binding protein	AA/OligoPep Transport/Metab
CTL0691	CT_432	0.113233	0.825779	0.100138	0.943734	0.446488	1.74e-07	0.0341298	0.971126	0.378219	5.37724e-10	glyA	serine hydroxymethyltransferase	AA/OligoPep Transport/Metab
CTL0720	CT_460	0.0486891	0.939691	0.160736	0.944677	0.278002	5.1e-05	0.510469	0.792454	0.172968	0.042791	CTL0720	SWIB domain-containing protein	Gen Func Pred Only
CTL0440	CT_188	-1.43203	0.00036829	-0.153202	0.946826	0.019434	0.911412	0.344109	NA	-0.193687	0.00377518	tmk	thymidylate kinase	Nucleotide Transport/Metab
CTL0581	CT_327	0.80679	0.0549579	-0.0507871	0.947103	0.659958	7.3e-13	-0.106191	0.871444	0.426923	6.33206e-10	trpC	N-(5'-phosphoribosyl)anthranilate isomerase	AA/OligoPep Transport/Metab
CTL0446	CT_194	1.6322	6.07e-06	-0.126115	0.947103	-0.300064	0.000157185	0.278812	0.871444	-0.158638	0.0160223	mgtE	magnesium transport protein	Inorg Ion Transport/Metab
CTL0287	CT_032	-0.0773291	0.872074	-0.0316643	0.947732	-0.390442	4.77e-07	-0.0382425	0.941958	-1.12985	3.36199e-70	metG	methionine--tRNA ligase	Transl/Ribos Struct/Biogen
CTL0016	CT_648	-0.591074	0.425624	-0.113623	0.950058	-0.046716	0.712308	0.806513	0.606122	-1.90414	2.68129e-125	CTL0016	Putative membrane protein	Wall/Memb/Env Biogen
CTL0097	CT_728	-0.257118	0.559134	-0.0655656	0.952358	0.064218	0.511599	0.146746	0.871444	1.02242	2.24934e-29	CTL0097	hypothetical protein	Function unknown
CTL0539	CT_287	0.753531	0.0518376	-0.0281392	0.952358	0.386406	2.21e-06	-0.0535099	0.887774	-0.596212	1.29692e-16	mnmA	tRNA-specific 2-thiouridylase MnmA	Transl/Ribos Struct/Biogen
CTL0592	CT_338	0.149264	0.825779	-0.0457596	0.952358	0.112905	0.492114	-0.0194926	0.972136	-0.175244	0.335529	CTL0592	hypothetical protein	Function unknown
CTL0858	CT_594	0.159835	0.759123	-0.0329697	0.953752	-0.377292	0.000923584	-0.12939	0.813345	-0.517599	4.35359e-09	CTL0858	hydrolase	Gen Func Pred Only
CTL0830	CT_567	-0.403754	0.519967	0.089611	0.953752	-0.659654	8.17e-06	0.308675	0.827767	-0.30034	0.000867355	CTL0830	hypothetical protein	Function unknown
CTL0234	CT_859	-1.32324	0.000462574	-0.126563	0.954129	0.233675	0.0179623	0.636119	0.734556	-1.97853	2.09497e-247	ispH	4-hydroxy-3-methylbut-2-enyl diphosphate reductase	Lipid Trans/Metab
CTL0188	CT_816	-0.262885	0.564726	-0.0448364	0.957817	0.0642295	0.576511	0.356733	0.599083	0.364025	2.52935e-09	glmS	glutamine--fructose-6-phosphate aminotransferase	Wall/Memb/Env Biogen
CTL0453	CT_201	-0.728106	0.259702	0.0221562	0.959047	-0.392797	0.0835301	0.241894	0.505623	-1.63875	1.37234e-53	oppD	oligopeptide ABC transporter ATP-binding protein	AA/OligoPep Transport/Metab
CTL0267	CT_012	-0.231446	0.657545	-0.0681549	0.959652	0.46177	3.46e-09	0.00235454	0.997172	0.0291415	0.739799	CTL0267	Cyclic di-AMP synthase	Signal Transduct
CTL0467	CT_215	-0.820921	0.0431178	-0.0346986	0.960304	0.682928	6.44e-11	0.228266	0.767998	0.219369	0.00116272	dhnA	1,6-fructose bisphosphate aldolase	Carbohydrate Transport/Metab
CTL0458	CT_206	-0.374525	0.423245	-0.0392772	0.960304	0.137622	0.245653	-0.176186	0.795558	-0.309007	0.00260419	CTL0458	alpha/beta hydrolase	Gen Func Pred Only
CTL0761	CT_499	0.196156	0.782475	-0.0708724	0.960685	-0.464425	0.0104365	-0.385863	0.738045	-0.813602	7.46248e-12	lplA	lipoate-protein ligase A	Coenzyme Transport/Metab
CTL0273	CT_018	0.0883016	0.875754	-0.0523453	0.960685	-0.0720315	0.502935	-0.610585	0.392832	0.363564	2.05615e-07	CTL0273	Putative membrane protein	Wall/Memb/Env Biogen
CTL0160	CT_792	-0.809043	0.0267348	0.0335874	0.96105	0.240263	0.0358172	0.271962	0.62672	0.423339	1.59852e-11	mutS	DNA mismatch repair protein MutS	Replicat/Recomb/Repair
CTL0395	CT_140	1.63767	2.32e-05	0.0336682	0.967389	0.298901	0.0296416	0.0133428	0.973369	0.333343	0.000164457	CTL0395	hypothetical protein	Function unknown
CTL0109	CT_740	-0.600297	0.0959731	-0.0305089	0.967556	-0.471956	7.53e-10	-0.197972	0.71282	-0.212475	0.00543994	dmpP	Na(+)-translocating NADH-quinone reductase subunit F	Energy Prod/Conv
CTL0776	CT_514	-0.865775	0.0191057	0.0466483	0.967878	0.165414	0.0348139	0.0727392	0.932286	-0.715507	4.99732e-28	rplF	50S ribosomal protein L6	Transl/Ribos Struct/Biogen
CTL0715	CT_455	0.859648	0.0198095	0.0743937	0.967878	0.263982	0.00189138	0.481156	0.780343	-0.284656	9.8531e-06	murA	UDP-N-acetylglucosamine 1-carboxyvinyltransferase	Wall/Memb/Env Biogen
CTL0576	CT_324	1.70211	0.000138924	0.0480553	0.968157	0.78101	6.19e-09	-0.12593	0.905036	0.99114	4.17402e-08	CTL0576	hypothetical protein	Function unknown
CTL0022	CT_653	-1.26142	0.0121214	-0.0247946	0.968157	-0.407956	6.9e-06	-0.0217695	0.964185	-0.474969	1.06199e-06	CTL0022	ABC transporter ATP-binding protein	Gen Func Pred Only
CTL0639	CT_383	1.11915	0.00275536	-0.035067	0.968157	-0.612672	0.000188246	-0.389051	0.623416	-0.128252	0.302361	CTL0639	Inclusion membrane protein	Inc Memb Protein
CTL0020	CT_652	-0.0125709	0.980148	0.0887683	0.968157	-0.398856	0.00665578	0.398307	NA	-0.0243599	0.739975	recD	exodeoxyribonuclease V subunit alpha	Replicat/Recomb/Repair
CTL0442	CT_190	-0.891315	0.0120362	0.04575	0.970013	0.25137	0.00454974	0.544181	0.610488	-0.403582	6.98943e-12	gyrB	DNA topoisomerase IV subunit B	Replicat/Recomb/Repair
CTL0358	CT_103	0.0366497	0.953811	0.0154694	0.972535	-0.131853	0.306841	0.126476	0.740272	0.629922	6.49684e-10	CTL0358	HAD family hydrolase	Gen Func Pred Only
CTL0285	CT_030	0.129324	0.800945	0.0387397	0.975664	-0.0774123	0.492114	0.176756	0.889887	-1.1322	2.00384e-50	gmk	guanylate kinase	Nucleotide Transport/Metab
CTL0443	CT_191	-0.399765	0.450714	-0.0123757	0.975664	0.361784	4.91e-05	0.344659	0.512881	-0.727738	1.62515e-23	CTL0443	hypothetical protein	Function unknown
CTL0323	CT_067	0.0753193	0.895032	-0.0470368	0.975664	0.710393	1.86e-13	0.616928	0.660688	0.120295	0.0592133	CTL0323	ABC transporter substrate-binding protein	Inorg Ion Transport/Metab
CTL0652	CT_396	-2.68948	8.26e-20	-0.0173461	0.979177	-0.209659	0.333201	0.338367	0.46404	1.90683	3.50895e-222	dnaK	chaperone protein DnaK	Posttrans Mod/Turnover/Chap
CTL0126	CT_757	0.50897	0.329068	0.0154415	0.979177	-0.00629988	0.961119	0.417408	0.331681	0.274261	0.0030047	mraY	phospho-N-acetylmuramoyl-pentapeptide-transferase	Wall/Memb/Env Biogen
CTL0635	CT_380	0.619052	0.13548	0.0305928	0.981867	-0.16872	0.0983954	0.521165	0.694901	-0.37026	1.95458e-08	phnP	metal-dependent hydrolase	Inorg Ion Transport/Metab
CTL0439	CT_187	-1.0132	0.042703	-0.0123553	0.986019	0.114619	0.302933	0.258856	0.660688	-0.137674	0.0867186	dnaX	DNA polymerase III subunit delta'	Replicat/Recomb/Repair
CTL0849	CT_586	-0.483869	0.549668	-0.00638551	0.994294	-1.05831	4.07e-11	0.340901	0.53847	-1.00062	2.82707e-41	uvrB	excinuclease ABC subunit B	Replicat/Recomb/Repair
CTL0070	CT_701	0.170064	0.712332	-0.00521637	0.994294	-0.00601581	0.938323	-0.0898942	0.866832	0.249947	2.48497e-05	secA	preprotein translocase subunit SecA	Intracell Traff/Secret/Transport
CTL0833	CT_570	0.0962627	0.895032	0.00489923	0.994294	-0.645453	0.000404157	0.237609	0.647624	0.00914077	0.895738	gspF	type II secretion system protein F	Intracell Traff/Secret/Transport
CTL0547	CT_295	0.269907	0.528673	0.0121223	0.995544	-0.0639234	0.589116	0.291789	0.846594	-0.186925	0.00220653	mrsA	phosphoglucomutase	Carbohydrate Transport/Metab
CTL0096	CT_727	-1.44822	0.0016024	-0.00493771	0.997788	0.228693	0.00403712	0.525324	0.331681	0.663031	8.20899e-26	CTL0096	metal transporting ATPase	Inorg Ion Transport/Metab
CTL0286	CT_031	-0.131953	0.828095	-0.00265223	0.998348	-0.183888	0.327643	-0.03633	0.968052	-1.43525	5.71432e-58	rpoZ	RNA polymerase omega subuit	Transcription
CTL0477A	CT_225	0.295137	0.599723	0.00235345	0.998348	0.433242	4.3e-05	0.104025	0.921538	-0.989808	3.19963e-22	CTL0477A	inclusion membrane protein	Inc Memb Protein
CTL0374	CT_119	-0.71727	0.191583	-0.00143664	0.998348	0.33155	0.00956436	0.0233751	0.94516	-0.277539	0.00334308	incA	inclusion membrane protein A	Inc Memb Protein
CTL0740	CT_479	-1.78778	1.19e-06	0.00405699	0.998348	0.24081	0.00035857	0.745065	0.555561	0.0906391	0.192453	oppB2	oligopeptide ABC transporter permease	AA/OligoPep Transport/Metab
CTL0530	CT_278	-0.679446	0.0754594	0.000540742	0.998414	0.147099	0.0799374	-0.0823571	0.827767	0.111986	0.0975445	nqrB	Na(+)-translocating NADH-quinone reductase subunit B	Energy Prod/Conv
CTL0366	CT_111	-2.53747	6.94e-10	0.457225	NA	1.02449	1.01e-12	1.25509	NA	1.23307	5.39648e-106	groES	co-chaperonin GroES	Posttrans Mod/Turnover/Chap
CTL0744	CT_483	-0.378234	0.519189	-0.194125	NA	-0.251679	0.0660312	0.04933	0.971021	1.12923	4.91099e-36	CTL0744	Inclusion membrane protein	Inc Memb Protein
CTL0634	CT_379	-0.188745	0.732635	0.00218524	NA	-0.354085	0.000108439	1.02609	NA	-0.509573	4.30061e-14	CTL0634	GTPase HflX	Transl/Ribos Struct/Biogen
CTL0413	CT_157	0.978963	0.151583	1.78846	NA	-0.675441	0.000100432	0.539061	NA	0.549975	0.00427011	CTL0413	phosphatidylcholine-hydrolyzing phospholipase D	Lipid Trans/Metab
CTL0171	CT_802	1.02636	0.0130544	1.07164	NA	0.590438	1.32e-14	1.48758	NA	0.128435	0.0445147	rpsR	30S ribosomal protein S18	Transl/Ribos Struct/Biogen
CTL0151	CT_782	0.584463	0.128077	1.30222	NA	0.259358	0.000818426	1.21533	NA	0.157165	0.0977489	cysS	cysteine--tRNA ligase	Transl/Ribos Struct/Biogen
CTL0377	CT_122	-0.812263	0.0587227	0.115794	NA	0.472546	1.8e-10	0.684318	NA	0.04789	0.513264	efp	elongation factor P	Transl/Ribos Struct/Biogen
CTL0056	CT_687	-0.112552	0.812156	1.55885	NA	0.169811	0.027289	1.92584	NA	-0.0212662	0.6639	sufS	cysteine desulfurase	AA/OligoPep Transport/Metab
CTL0558	CT_306	-1.33393	0.00112727	0.543613	NA	0.527913	2.84e-08	1.10601	0.473697	0.0247109	0.717404	CTL0558	V-type ATP synthase subunit D	Energy Prod/Conv
CTL0170	CT_801	1.18874	0.00717451	1.66246	NA	0.77455	5.97e-23	1.02557	NA	-0.0133492	0.730427	rpsF	30S ribosomal protein S6	Transl/Ribos Struct/Biogen
CAP09061	RS04795	4.52098	1.72e-58	0.915687	0.384947	0.805122	1.08e-16	1.33649	0.225286	0.833344	2.30408e-13	Pgp1	Helicase	Plasmid-encoded Protein
CAP09060	RS04800	2.8955	5.02e-23	0.852594	0.158867	0.606183	4.3e-15	1.35723	0.0413947	-0.193369	0.343103	Pgp2	Plasmid replication iniatiator	Plasmid-encoded Protein
CAP09059	RS04805	0.243432	0.716542	-1.17915	0.0419481	-1.82393	1.61e-21	-0.406674	0.599083	0.00189171	0.903068	Pgp3	Virulence factor Pgp3	Plasmid-encoded Protein
CAP09058	RS04810	0.381078	0.309226	-0.865381	0.223958	-0.653629	1.71e-17	0.249559	0.795517	0.680635	5.56127e-20	Pgp4	Transcriptional regulator Pgp4	Plasmid-encoded Protein
CAP09065	RS04815	0.581293	0.092742	-0.234693	0.601905	0.237968	0.000129526	0.807577	0.000626435	0.0591922	0.492373	Pgp5	Partitioning ATPase A	Plasmid-encoded Protein
CAP09064	RS04820	-0.0382964	0.939691	-1.08667	0.0572574	-0.159309	0.0195451	0.113144	0.889887	-0.384925	0.00392873	Pgp6	Partitioning protein B	Plasmid-encoded Protein
CAP09063	RS04785	0.963235	0.0255034	-0.637661	0.0601142	0.491306	0.000512368	0.792352	0.00112999	1.28891	3.44616e-32	Pgp7	Tryrosine recombinase XerC	Plasmid-encoded Protein
CAP09062	RS04790	3.54523	2.25e-21	0.170289	0.575952	0.471839	0.0660312	0.679568	0.049415	0.740019	3.4199e-07	Pgp8	Tryrosine recombinase XerD	Plasmid-encoded Protein
